# Supplementary material for: Poly[[μ-chlorido-μ-[2-(2,4-di­fluoro­phen­yl)-1,3-bis­(1,2,4-triazol-1-yl)propan-2-ol-κ2 N 4:N 4′]-zinc] chloride dihydrate]
Source: Acta Crystallogr Sect E Struct Rep Online. 2013 Oct 2;69(Pt 11):m573. doi: 10.1107/S1600536813026524 (PMC3884242; doi:10.1107/S1600536813026524)
Supplement: Supplementary file 2 [file e-69-0m573-Isup2.hkl]

# 
# h,k,l, Fc-squared, Fo-squared, sigma(Fo-squared) and status flag 
# 
data_I
_shelx_title ' sf in P-1' 
_shelx_refln_list_code          4 
_shelx_F_calc_maximum      180.92 
_exptl_crystal_F_000       800.00 
_reflns_d_resolution_high  0.8409 
 
loop_ 
 _symmetry_equiv_pos_as_xyz 
 'x, y, z' 
 '-x, -y, -z' 
 
_cell_length_a    10.2310 
_cell_length_b    11.8118 
_cell_length_c    14.3588 
_cell_angle_alpha  91.191 
_cell_angle_beta  107.481 
_cell_angle_gamma 106.074 
 
_shelx_F_squared_multiplier     1.000 
 
loop_ 
 _refln_index_h 
 _refln_index_k 
 _refln_index_l 
 _refln_F_squared_calc 
 _refln_F_squared_meas 
 _refln_F_squared_sigma 
 _refln_observed_status 
   1   0   0      462.27      457.20     55.18 o 
   2   0   0      933.52      904.51     50.53 o 
   3   0   0     3635.25     3752.56    200.35 o 
   4   0   0     4856.14     5156.38    274.86 o 
   5   0   0      181.31      229.20     21.78 o 
   6   0   0     1126.25     1214.51    100.72 o 
   7   0   0      161.51      191.35     24.86 o 
   8   0   0      586.90      602.32     75.94 o 
   9   0   0      628.59      785.13    150.34 o 
  10   0   0      204.03      214.58     31.87 o 
  11   0   0       10.32        7.38     23.65 o 
 -11   1   0       30.51       39.97     24.41 o 
 -10   1   0       75.97       95.46     38.26 o 
  -9   1   0       12.97        6.19     36.14 o 
  -8   1   0      221.72      315.18     83.53 o 
  -7   1   0      665.18      689.98     95.11 o 
  -6   1   0      848.73      876.61     55.45 o 
  -5   1   0        2.02       16.02     10.90 o 
  -4   1   0        5.08       -3.98      7.86 o 
  -3   1   0     2666.97     2690.72    160.86 o 
  -2   1   0     3066.80     2825.50    170.84 o 
  -1   1   0     1726.63     1648.26     86.90 o 
   0   1   0     4332.53        0.38      4.23 o 
   1   1   0      407.84      424.55     27.54 o 
   2   1   0     8086.50     8063.54    472.84 o 
   3   1   0       30.56       59.45     10.29 o 
   4   1   0      740.69      839.27    149.77 o 
   5   1   0     2819.61     2736.68    165.24 o 
   6   1   0     2371.80     2357.78    148.39 o 
   7   1   0      149.83       99.63     39.41 o 
   8   1   0      153.70      149.77     29.41 o 
   9   1   0      136.58      191.59     61.52 o 
  10   1   0        0.52       39.07     34.41 o 
 -11   2   0        7.01       14.37     23.65 o 
 -10   2   0      338.43      293.62     57.87 o 
  -9   2   0      157.02      188.60     27.93 o 
  -8   2   0      152.75      111.46     22.57 o 
  -7   2   0      940.10     1104.67     75.52 o 
  -6   2   0      442.12      389.88     58.64 o 
  -5   2   0      271.00      391.32     28.75 o 
  -4   2   0     5638.81     5695.62    344.64 o 
  -3   2   0     1984.95     2015.92    108.45 o 
  -2   2   0        3.67        3.12      8.78 o 
  -1   2   0    10704.15    14739.76    860.03 o 
   0   2   0       16.53        3.46      9.61 o 
   1   2   0     4904.90     4789.79    283.67 o 
   2   2   0       19.57        1.00     18.07 o 
   3   2   0      192.89      168.41     49.22 o 
   4   2   0     1287.10     1259.71     78.95 o 
   5   2   0      826.25      828.79     87.09 o 
   6   2   0      416.96      524.30     41.38 o 
   7   2   0       75.73      133.29     46.91 o 
   8   2   0      360.81      500.13     85.94 o 
   9   2   0       50.59      109.13     31.53 o 
  10   2   0      107.31      142.41     78.63 o 
 -11   3   0        2.30       19.17     21.19 o 
 -10   3   0       44.57        0.62     31.91 o 
  -9   3   0        0.40      -18.75     18.15 o 
  -8   3   0       44.29       58.61     19.89 o 
  -7   3   0      448.31      439.92     34.10 o 
  -6   3   0      242.42      246.02     68.86 o 
  -5   3   0     2799.83     2544.04    158.48 o 
  -4   3   0     4320.06     3974.34    212.25 o 
  -3   3   0     2843.96     2726.18    146.11 o 
  -2   3   0       37.57       61.96     15.58 o 
  -1   3   0     4328.88     5614.75    329.54 o 
   0   3   0     1897.15        3.85     15.00 o 
   1   3   0     3812.24     3790.48    417.58 o 
   2   3   0       69.03       67.92     24.99 o 
   3   3   0       59.71        2.88     20.19 o 
   4   3   0      681.97      610.76     59.98 o 
   5   3   0     3343.13     2965.26    182.14 o 
   6   3   0      177.36      204.51     28.65 o 
   7   3   0      164.19      156.31     24.74 o 
   8   3   0        4.32       -9.93     18.95 o 
   9   3   0      176.05      246.55     87.09 o 
  10   3   0      111.61      215.65     79.79 o 
 -11   4   0       14.17       99.20     26.15 o 
 -10   4   0      125.04      224.42     30.04 o 
  -9   4   0      198.58      223.39     27.64 o 
  -8   4   0      409.09      425.97    179.25 o 
  -7   4   0      879.64     1013.64     68.63 o 
  -6   4   0       20.64       27.38     13.49 o 
  -5   4   0     1610.05     1495.46     85.14 o 
  -4   4   0       42.07       43.27     17.36 o 
  -3   4   0     5077.74     4864.62    256.28 o 
  -2   4   0       36.30       24.17     18.57 o 
  -1   4   0     1963.74     2603.07    154.02 o 
   0   4   0      241.18       21.92     19.99 o 
   1   4   0     7242.69     7394.47    797.85 o 
   2   4   0     2651.63     2396.25    281.84 o 
   3   4   0      152.76      177.87     20.06 o 
   4   4   0        3.72       70.42     61.91 o 
   5   4   0       60.74       49.40     16.18 o 
   6   4   0     1114.39     1138.12    159.57 o 
   7   4   0      102.31       16.80     30.57 o 
   8   4   0       82.29       72.01     23.62 o 
   9   4   0      142.14      165.74     29.80 o 
 -10   5   0       11.01       12.99     54.41 o 
  -9   5   0      225.39      177.66     46.14 o 
  -8   5   0      592.57      582.09     43.43 o 
  -7   5   0       81.01      112.64     32.63 o 
  -6   5   0      465.99      407.91     43.61 o 
  -5   5   0      875.46      824.92     89.60 o 
  -4   5   0      319.15      318.07     77.83 o 
  -3   5   0      208.21      208.06     15.90 o 
  -2   5   0       40.75       44.51      7.42 o 
  -1   5   0      463.92      271.62     20.88 o 
   0   5   0     1585.93        3.46     25.76 o 
   1   5   0      203.66      170.72     60.75 o 
   3   5   0      691.27      619.06     99.20 o 
   4   5   0      804.46      812.45     57.00 o 
   5   5   0       81.90      133.02     20.61 o 
   6   5   0      267.77      298.65     32.57 o 
   7   5   0       57.96       96.65     23.44 o 
   8   5   0        0.14       51.09     68.83 o 
   9   5   0      119.03      141.47     34.80 o 
 -10   6   0      310.21      184.18    128.43 o 
  -9   6   0      225.07      217.43     30.18 o 
  -8   6   0      681.99      628.06     49.27 o 
  -7   6   0      103.79      119.64     29.99 o 
  -6   6   0       17.72       34.14     14.25 o 
  -5   6   0      549.65      645.05     41.66 o 
  -4   6   0      888.70      795.92     67.70 o 
  -3   6   0     2711.22     3163.96    169.31 o 
  -2   6   0      685.36      877.30     56.19 o 
  -1   6   0       56.70       42.79     23.84 o 
   0   6   0     8445.64       14.23     31.53 o 
   1   6   0        2.68       43.45     48.83 o 
   3   6   0       16.86       -6.54     53.83 o 
   4   6   0       25.81       36.91     64.21 o 
   5   6   0       79.35       42.30     68.44 o 
   6   6   0      350.64      321.83     95.74 o 
   7   6   0       28.79       39.60     84.98 o 
   8   6   0      126.79      119.20     99.59 o 
 -10   7   0       53.98      -17.30    109.20 o 
  -9   7   0        0.84      -38.07     91.51 o 
  -8   7   0      123.84      187.26     88.05 o 
  -7   7   0      248.22      182.67     25.95 o 
  -6   7   0     1538.82     1603.78    104.55 o 
  -5   7   0      326.14      302.02     29.32 o 
  -4   7   0     2290.61     2470.06    133.61 o 
  -3   7   0     2332.90     2767.41    149.76 o 
  -2   7   0      206.42      237.11     20.63 o 
  -1   7   0     1038.90     1155.18     85.36 o 
   0   7   0      346.50        3.85     38.07 o 
   1   7   0      455.42      650.59    120.35 o 
   2   7   0     2305.50     2073.65    240.32 o 
   3   7   0      186.11      188.41     68.44 o 
   4   7   0       13.11      -11.15     61.14 o 
   5   7   0      883.90      673.66    116.12 o 
   6   7   0       49.98       63.06     85.75 o 
   7   7   0      112.17      110.35     98.05 o 
 -11   8   0       12.25      -30.76    127.27 o 
 -10   8   0      142.67       51.52    120.35 o 
  -9   8   0        2.39      -24.22     90.74 o 
  -8   8   0       25.10       32.30     91.51 o 
  -7   8   0      249.74      226.86     87.28 o 
  -6   8   0        4.63      -13.65     12.42 o 
  -5   8   0       29.97        4.44     15.00 o 
  -4   8   0      689.04      895.66     60.17 o 
  -3   8   0      133.09      177.56     29.98 o 
  -2   8   0      549.65      559.38     39.71 o 
  -1   8   0        7.42        4.16     22.88 o 
   0   8   0      421.54       84.98     52.68 o 
   1   8   0      476.19      546.39     96.90 o 
   2   8   0      724.93      727.87    119.58 o 
   3   8   0      165.74      202.64     82.67 o 
   4   8   0        2.38       11.54     76.52 o 
   5   8   0      420.88      373.74    112.66 o 
   6   8   0        1.38       17.69     93.44 o 
   7   8   0      242.73      101.51    106.89 o 
 -10   9   0        2.16       13.46    116.12 o 
  -9   9   0      161.95       51.52    108.43 o 
  -8   9   0      578.42      502.94    150.34 o 
  -7   9   0      754.56      652.13    141.88 o 
  -6   9   0       16.53       24.99     68.06 o 
  -5   9   0      710.46      568.69    133.42 o 
  -4   9   0       54.69       95.81     22.49 o 
  -3   9   0        1.32        6.99     10.98 o 
  -2   9   0      413.15      534.61     39.91 o 
  -1   9   0       64.80       26.05     14.19 o 
   0   9   0      532.10      508.32     95.36 o 
   2   9   0       78.62       28.45     68.83 o 
   3   9   0      875.30      584.84    136.12 o 
   4   9   0      114.14       68.44     80.36 o 
   5   9   0       22.37       31.53     86.51 o 
   6   9   0        5.42      -73.44     98.82 o 
 -10  10   0        5.78       -7.69    124.20 o 
  -9  10   0      188.23      181.10    108.43 o 
  -8  10   0      296.49      334.91    116.51 o 
  -7  10   0       90.53       86.90     80.36 o 
  -6  10   0      499.87      477.56    109.58 o 
  -5  10   0      138.09      127.27     81.13 o 
  -4  10   0      207.75      254.16     91.90 o 
  -3  10   0      977.89     1291.81     87.91 o 
  -2  10   0      788.25      839.38     65.75 o 
  -1  10   0      387.87      602.52     50.37 o 
   0  10   0       85.34      126.12     76.90 o 
   1  10   0     1678.17     1438.83    204.17 o 
   2  10   0      208.08       56.52     88.82 o 
   3  10   0        3.70      -62.67     81.13 o 
   4  10   0        3.52      -55.37     84.21 o 
   5  10   0      127.41        5.38    102.66 o 
  -9  11   0       41.84      -45.76    106.51 o 
  -8  11   0       42.94       16.53    106.89 o 
  -7  11   0       45.55       68.06    104.20 o 
  -6  11   0      179.80      271.85    119.58 o 
  -5  11   0        2.96        4.23     81.90 o 
  -4  11   0       79.03      157.65     96.13 o 
  -3  11   0       10.85      151.11     88.44 o 
  -2  11   0      180.60      232.63     27.68 o 
  -1  11   0       17.12      -13.07     16.15 o 
   0  11   0      245.78      412.96     39.22 o 
   1  11   0       34.77       11.54     84.21 o 
   2  11   0        0.87      -73.83     85.75 o 
   3  11   0       47.72        7.31     91.90 o 
   4  11   0       24.86        4.61     99.97 o 
  -8  12   0       61.91       42.30    111.89 o 
  -7  12   0      269.07      149.96    111.12 o 
  -6  12   0        8.76      118.43    100.36 o 
  -5  12   0        2.38       26.15     91.13 o 
  -4  12   0      115.87      236.47    107.66 o 
  -3  12   0      650.30      857.45    169.18 o 
  -2  12   0      178.09      358.75    114.20 o 
   0  12   0       92.05      146.50     24.61 o 
  -7  13   0      103.92       97.66    113.05 o 
  -6  13   0      350.90      480.63    162.26 o 
  -5  13   0        6.12       26.92    110.35 o 
  -4  13   0        6.03       73.06    106.89 o 
  -3  13   0       59.60      242.24    114.20 o 
  -2  13   0       26.31      195.33    109.20 o 
  -4  14   0        1.71      209.17    126.12 o 
  -3  14   0       23.83      235.32    124.58 o 
   3 -14   1        9.61      253.39    122.66 o 
   4 -14   1        6.96      269.92    133.04 o 
  -1 -13   1       69.27       61.91     21.15 o 
   3 -13   1      358.96      590.99    151.50 o 
   4 -13   1        0.32      146.50    102.66 o 
   5 -13   1        8.47       11.15     97.66 o 
   6 -13   1       96.35      146.11    111.89 o 
   7 -13   1       26.85        4.23    113.05 o 
  -1 -12   1      119.62      206.10     28.45 o 
   0 -12   1       46.60       76.13     19.61 o 
   1 -12   1       63.67       90.36     21.15 o 
   3 -12   1      212.53      367.97    120.35 o 
   4 -12   1       63.93      206.10    109.97 o 
   5 -12   1       55.62      196.10    112.28 o 
   6 -12   1        9.64       -8.07     91.90 o 
   7 -12   1       35.51      -54.60     99.59 o 
   8 -12   1       74.88       48.83    116.12 o 
  -4 -11   1       32.60       45.37    102.66 o 
  -3 -11   1       28.31      -18.07     90.36 o 
  -2 -11   1       15.09       46.91     86.90 o 
   0 -11   1       28.60       10.77     16.53 o 
   1 -11   1       38.55      -11.15     16.92 o 
   2 -11   1     2549.95     3416.35    245.32 o 
   3 -11   1      454.97      773.46     57.39 o 
   4 -11   1      233.56      326.45    121.50 o 
   5 -11   1       85.56       91.51     84.59 o 
   6 -11   1       29.21       59.98     91.13 o 
   7 -11   1       12.90        0.38     98.82 o 
   8 -11   1       25.16      -32.68    102.66 o 
   9 -11   1       15.01      -53.45    114.20 o 
  -5 -10   1       14.12      -34.61    100.74 o 
  -4 -10   1        7.39       -7.31     91.13 o 
  -3 -10   1       45.67       38.45     91.51 o 
  -2 -10   1      619.22      528.70    132.66 o 
  -1 -10   1     1252.12     1591.09    225.32 o 
   0 -10   1      155.80      179.38     27.11 o 
   1 -10   1       31.51       -5.77     13.07 o 
   2 -10   1       22.42       -7.69     15.00 o 
   3 -10   1      412.44      433.34     38.84 o 
   4 -10   1        1.08       -2.36     31.53 o 
   5 -10   1       42.82       46.91     71.90 o 
   6 -10   1      211.44      229.17     99.20 o 
   7 -10   1       91.69       67.29     91.51 o 
   8 -10   1      307.60      276.08    132.66 o 
   9 -10   1       34.60        5.00    102.28 o 
  10 -10   1       73.98       11.54    124.97 o 
  -6  -9   1        0.25       16.15     97.28 o 
  -5  -9   1      400.41      205.71    109.58 o 
  -4  -9   1      321.81      246.08    112.66 o 
  -3  -9   1     1029.35      716.34    152.27 o 
  -2  -9   1       74.63       70.36     76.52 o 
  -1  -9   1      271.72      460.64     91.90 o 
   0  -9   1      239.93      339.14     32.30 o 
   1  -9   1       27.51       12.30     14.23 o 
   2  -9   1      119.35      239.93     24.99 o 
   3  -9   1      639.42      837.84     63.83 o 
   4  -9   1      420.79      421.56     41.14 o 
   5  -9   1      499.96      545.05     43.23 o 
   6  -9   1      350.73      284.41     45.95 o 
   7  -9   1      130.92      177.26    109.97 o 
   8  -9   1       15.12      -57.29     90.36 o 
   9  -9   1      118.62       30.38    115.74 o 
  10  -9   1        3.69      -11.92    119.58 o 
  -7  -8   1        2.47       31.53    101.89 o 
  -6  -8   1      125.75       48.83    103.43 o 
  -5  -8   1        2.16       14.61     85.36 o 
  -4  -8   1       38.24      -32.30     66.14 o 
  -3  -8   1      299.84      290.69     80.36 o 
  -2  -8   1     1533.66     1539.57    218.78 o 
  -1  -8   1     1055.78     1439.60    188.79 o 
   0  -8   1     1400.31     1599.17    193.02 o 
   1  -8   1      195.40      161.75     18.73 o 
   2  -8   1        4.73      -11.68     10.84 o 
   3  -8   1      488.35      732.10     56.14 o 
   4  -8   1      769.60      966.75     66.50 o 
   5  -8   1       50.71       56.93     13.23 o 
   6  -8   1       62.63       69.06     26.92 o 
   7  -8   1      210.32      130.83     51.91 o 
   8  -8   1        0.10       17.69     81.52 o 
   9  -8   1      269.26      239.55    124.97 o 
  10  -8   1       36.45        0.38    116.89 o 
  -8  -7   1        6.06       -5.38    103.05 o 
  -7  -7   1      456.07      326.45    108.82 o 
  -6  -7   1      654.68      491.02    133.42 o 
  -5  -7   1      828.93      725.57    145.34 o 
  -4  -7   1        7.61       29.99     64.60 o 
  -3  -7   1      128.07       70.36     68.06 o 
  -2  -7   1      643.96      705.19    107.66 o 
  -1  -7   1      381.65      511.01     85.75 o 
   0  -7   1      157.67      221.48     65.37 o 
   1  -7   1        1.17      -13.47      8.98 o 
   2  -7   1      939.71     1244.25     84.01 o 
   3  -7   1     5866.80     7671.34    452.56 o 
   4  -7   1     2006.72     2053.52    128.89 o 
   5  -7   1      415.45      390.36     33.45 o 
   6  -7   1       90.70       94.89     21.53 o 
   7  -7   1       14.22       53.75     16.92 o 
   8  -7   1        3.76        5.73     16.52 o 
   9  -7   1      149.06       38.84    104.97 o 
  10  -7   1      141.72       25.38    124.58 o 
  -8  -6   1        6.28       26.15     96.90 o 
  -7  -6   1      565.35      439.88    133.04 o 
  -6  -6   1      407.79      264.93    107.28 o 
  -5  -6   1      167.12       69.98     67.29 o 
  -4  -6   1      282.23      303.38     76.52 o 
  -3  -6   1      105.95      109.20     65.37 o 
  -2  -6   1        6.00      -42.68     44.99 o 
   0  -6   1     1428.36     1769.12    204.56 o 
   1  -6   1       10.18       -5.80      8.07 o 
   2  -6   1     2674.16     4157.91    247.22 o 
   3  -6   1      403.44      349.76     25.65 o 
   4  -6   1        4.92       11.51     23.74 o 
   5  -6   1      881.63      886.19     53.64 o 
   6  -6   1        4.52      -27.93     27.11 o 
   7  -6   1      391.93      380.86     39.60 o 
   8  -6   1      116.76       98.51     36.53 o 
   9  -6   1      174.63      185.03     37.87 o 
  -9  -5   1       12.64       26.53    106.12 o 
  -8  -5   1       81.94       92.28     93.44 o 
  -7  -5   1     1068.99      878.60    145.73 o 
  -6  -5   1      533.65      395.66    101.51 o 
  -5  -5   1      208.61      161.49     86.90 o 
  -4  -5   1       49.99       23.84     54.98 o 
  -3  -5   1       16.13       52.29     47.29 o 
  -2  -5   1      343.56      260.70     61.91 o 
   0  -5   1        1.12       -8.07     31.91 o 
   1  -5   1      699.40      766.04     48.14 o 
   2  -5   1     4049.99     4856.93    287.21 o 
   3  -5   1       11.66       24.80     14.91 o 
   4  -5   1       69.76       79.54     10.96 o 
   5  -5   1       47.85       77.40     20.60 o 
   6  -5   1      122.46      154.05     22.99 o 
   7  -5   1        2.05       17.36     25.66 o 
   8  -5   1      654.19      643.38     49.98 o 
   9  -5   1        3.94       74.22     84.59 o 
  10  -5   1      157.17      161.49     27.68 o 
  -9  -4   1       81.89       89.01     25.42 o 
  -8  -4   1        7.27      -25.90     19.36 o 
  -7  -4   1       17.37      -18.02     18.59 o 
  -6  -4   1       22.01      -27.08     46.53 o 
  -5  -4   1       86.79      156.31     46.53 o 
  -4  -4   1      266.80      244.80     46.14 o 
  -3  -4   1      210.37      124.97     51.52 o 
  -2  -4   1     6192.07     6017.55    660.20 o 
  -1  -4   1    27350.66    28028.31   2978.78 o 
   0  -4   1     2771.81     2882.27    315.68 o 
   1  -4   1     1784.59     2284.48    139.00 o 
   2  -4   1      661.38     1068.93     76.90 o 
   3  -4   1     1043.58     1168.85     65.48 o 
   4  -4   1       33.24       22.62      9.29 o 
   5  -4   1       42.52       30.27     10.85 o 
   6  -4   1     1658.89     1613.77     91.64 o 
   7  -4   1     1143.74     1042.47     66.27 o 
   8  -4   1      382.58      349.93     71.68 o 
   9  -4   1      322.20      350.67     38.07 o 
  10  -4   1      153.89      134.19     24.99 o 
  11  -4   1        3.85      101.89     26.53 o 
 -10  -3   1        5.55       21.80     28.45 o 
  -9  -3   1       49.04      120.57     38.26 o 
  -8  -3   1      903.31      888.87     86.32 o 
  -7  -3   1      221.82      248.20     29.75 o 
  -6  -3   1     1760.24     1795.39    166.11 o 
  -5  -3   1      386.43      397.61     33.71 o 
  -4  -3   1       74.12      112.45     44.41 o 
  -3  -3   1     1827.47     1653.10    102.59 o 
  -2  -3   1      318.74      198.79     54.98 o 
  -1  -3   1     5434.16     5280.83    571.76 o 
   0  -3   1    32730.55    38450.78   4073.86 o 
   1  -3   1      489.09      610.21     44.60 o 
   2  -3   1      468.43      532.54     39.60 o 
   3  -3   1       37.23       72.84      9.84 o 
   4  -3   1     1441.55     1279.45     72.65 o 
   5  -3   1     5564.48     5708.75    304.23 o 
   6  -3   1      556.22      559.23     41.40 o 
   7  -3   1      363.02      399.13    146.19 o 
   8  -3   1       32.11       48.09     24.48 o 
   9  -3   1      197.00      306.15     33.64 o 
  10  -3   1       33.15       65.46     23.62 o 
  11  -3   1       14.88       67.67     27.68 o 
 -10  -2   1        7.85      -40.08     26.72 o 
  -9  -2   1       16.10       30.22     21.63 o 
  -8  -2   1      676.75      717.71     55.88 o 
  -7  -2   1        0.52       17.30     19.03 o 
  -6  -2   1     2115.95     2018.00    127.90 o 
  -5  -2   1     1187.17     1125.46     75.55 o 
  -4  -2   1      468.88      499.42     77.29 o 
  -3  -2   1    13555.82    12763.12    752.75 o 
  -2  -2   1     1292.90     1219.45     75.73 o 
  -1  -2   1     4597.12     4654.85    499.09 o 
   0  -2   1    12865.15    14029.92    987.03 o 
   1  -2   1      934.77      822.08     58.83 o 
   2  -2   1      805.48      609.49     70.59 o 
   3  -2   1        8.31       -7.87     10.83 o 
   4  -2   1      122.33       72.93     20.78 o 
   5  -2   1      257.31      267.03     29.14 o 
   6  -2   1       38.44       57.97     32.42 o 
   7  -2   1      425.59      555.67     41.67 o 
   8  -2   1      194.57      162.53     33.07 o 
   9  -2   1      652.16      720.42     68.25 o 
  10  -2   1       33.77       95.19     25.59 o 
  11  -2   1       60.01      105.43     31.34 o 
 -11  -1   1       41.46      105.06     41.53 o 
 -10  -1   1      328.51      413.52     42.31 o 
  -9  -1   1        9.25       24.70     20.25 o 
  -8  -1   1      741.09      817.00     60.21 o 
  -7  -1   1      483.84      488.35     40.44 o 
  -6  -1   1     3148.36     3122.08    191.52 o 
  -5  -1   1      877.96      833.50     57.85 o 
  -4  -1   1     1395.08     1441.17     88.73 o 
  -3  -1   1     3728.57     4065.42    243.33 o 
  -2  -1   1     6852.00     6701.93    396.10 o 
  -1  -1   1     2639.47     2782.30    297.61 o 
   0  -1   1     7995.97     8795.23    618.29 o 
   1  -1   1    13471.56    14340.11    841.51 o 
   2  -1   1     2835.25     3178.94    166.21 o 
   3  -1   1     3143.32     2987.64    182.71 o 
   4  -1   1     1806.78     1720.48     95.30 o 
   5  -1   1     1219.50     1252.62     74.31 o 
   6  -1   1        2.32      -19.64     13.10 o 
   7  -1   1        0.11       10.84     24.85 o 
   8  -1   1      555.54      558.13     46.06 o 
   9  -1   1      549.16      637.71     74.40 o 
  10  -1   1       36.86       43.58     28.26 o 
  11  -1   1        4.94      -14.21     22.57 o 
 -11   0   1       52.42       60.05     33.26 o 
 -10   0   1       75.26       99.15     31.34 o 
  -9   0   1      598.86      650.66    123.04 o 
  -8   0   1       93.66      108.96     21.65 o 
  -7   0   1      452.35      475.54     39.40 o 
  -6   0   1       43.92       68.69     25.89 o 
  -5   0   1      291.71      303.65     25.82 o 
  -4   0   1     3129.18     3277.62    202.27 o 
  -3   0   1     1601.11     1399.07     77.25 o 
  -2   0   1     1772.31     1707.23     92.47 o 
  -1   0   1     1167.15     1058.41     85.73 o 
   0   0   1     4341.71     2270.90    242.24 o 
   1   0   1     1678.70     1688.23     89.93 o 
   2   0   1     2796.72     2533.63    134.74 o 
   3   0   1       19.51       56.42     10.36 o 
   4   0   1        5.92      -13.64      9.09 o 
   5   0   1     2614.44     2535.11    138.89 o 
   6   0   1      344.73      363.09     30.65 o 
   7   0   1      656.79      627.52     49.92 o 
   8   0   1      216.24      382.53     96.32 o 
   9   0   1      748.25      681.60     57.38 o 
  10   0   1        7.02       46.66     22.78 o 
 -11   1   1      128.19      172.97     36.53 o 
 -10   1   1        4.14        8.66     19.21 o 
  -9   1   1      356.00      384.23     41.53 o 
  -8   1   1      186.44      243.90     27.15 o 
  -7   1   1     2233.43     2191.58    137.21 o 
  -6   1   1     1776.46     1680.36    156.44 o 
  -5   1   1     2727.63     2812.47    153.12 o 
  -4   1   1     5480.19     5295.14    281.80 o 
  -3   1   1      378.07      296.01     24.00 o 
  -2   1   1     8118.89     7275.62    382.50 o 
  -1   1   1      657.96      716.56     60.79 o 
   0   1   1       25.58       42.35      9.14 o 
   1   1   1     5810.21     5707.60    336.89 o 
   2   1   1     8809.18     8345.33    492.71 o 
   3   1   1     2441.17     2266.05    137.47 o 
   4   1   1      264.52      329.44     39.41 o 
   5   1   1      242.62      235.17     24.01 o 
   6   1   1       38.73       81.05     24.80 o 
   7   1   1      260.73      243.12     29.48 o 
   8   1   1      400.38      305.48     34.15 o 
   9   1   1        3.00       30.49     24.42 o 
  10   1   1      144.73      191.84     29.91 o 
 -11   2   1      158.61      232.08     53.06 o 
 -10   2   1      226.36      228.74     30.55 o 
  -9   2   1        1.79        4.31     26.08 o 
  -8   2   1       11.14       14.76     18.52 o 
  -7   2   1       95.77      132.18     19.57 o 
  -6   2   1     1505.49     1565.60     90.85 o 
  -5   2   1     2309.16     2187.34    120.39 o 
  -4   2   1     3507.94     3658.15    196.12 o 
  -3   2   1       14.83        4.96      9.89 o 
  -2   2   1     2209.62     2260.79    137.22 o 
  -1   2   1     6608.35     6447.65    510.41 o 
   0   2   1       12.34        1.52      5.58 o 
   1   2   1      285.18      175.86     24.80 o 
   2   2   1     1368.48     1113.14     69.27 o 
   3   2   1     1277.21     1095.34     71.30 o 
   4   2   1      909.61      858.95     59.36 o 
   5   2   1      505.26      483.56     50.18 o 
   6   2   1       40.11       71.18     16.95 o 
   7   2   1      347.51      295.08     77.48 o 
   8   2   1      254.42      265.32     31.70 o 
   9   2   1        5.03      -61.71     41.14 o 
  10   2   1      115.16      142.14     49.41 o 
 -11   3   1       34.42       50.80     20.80 o 
 -10   3   1       47.22       58.14     39.22 o 
  -9   3   1       21.37      -25.11     16.74 o 
  -8   3   1     1619.12     1688.38    122.99 o 
  -7   3   1      582.12      691.35     47.45 o 
  -6   3   1     3183.79     3104.00    168.24 o 
  -5   3   1      748.23      730.75     66.66 o 
  -4   3   1      360.47      438.63     30.87 o 
  -3   3   1     4267.88     3906.22    236.19 o 
  -2   3   1     5612.59     5325.68    323.08 o 
   0   3   1    20090.88    20093.61   2138.63 o 
   1   3   1     1147.47     1177.13     72.90 o 
   2   3   1      359.83      419.16     41.33 o 
   3   3   1      265.96      290.63     56.33 o 
   4   3   1     4273.01     4046.55    240.23 o 
   5   3   1     2475.99     2130.12    131.36 o 
   6   3   1      389.02      367.65     56.71 o 
   7   3   1       22.01        8.76     33.45 o 
   8   3   1      187.17      198.47     89.21 o 
   9   3   1      408.22      480.51    139.00 o 
 -10   4   1       64.67       20.01     27.28 o 
  -9   4   1        2.32      -23.44     15.62 o 
  -8   4   1      629.18      544.38     42.29 o 
  -7   4   1        0.36       11.67     13.22 o 
  -6   4   1     4583.12     4263.62    260.34 o 
  -5   4   1        8.77       10.07      8.43 o 
  -4   4   1        0.13        3.94      6.64 o 
  -3   4   1     3810.39     3349.62    177.68 o 
  -2   4   1       34.54       38.92     12.85 o 
  -1   4   1     1420.19       14.61     18.84 o 
   0   4   1     4357.91     3945.82    434.11 o 
   1   4   1     2731.65     2670.08    161.73 o 
   2   4   1       14.05       46.07     24.80 o 
   3   4   1     3519.92     3611.15    217.94 o 
   4   4   1        5.62      -30.40     21.15 o 
   5   4   1        1.75       -7.45     16.92 o 
   6   4   1      192.96      206.35     53.25 o 
   7   4   1       18.75       62.25     20.76 o 
   8   4   1      106.06       94.11     26.79 o 
   9   4   1      121.80      106.74     26.43 o 
 -10   5   1      796.15      430.65    168.80 o 
  -9   5   1      481.47      455.23    103.13 o 
  -8   5   1      748.21      688.04    161.08 o 
  -7   5   1        1.03       -1.90     12.87 o 
  -6   5   1      697.98      710.80     46.13 o 
  -5   5   1       15.61       39.11     22.96 o 
  -4   5   1       30.71        6.94      9.70 o 
  -3   5   1       84.88      113.63     10.43 o 
  -2   5   1      144.91      166.08     13.35 o 
  -1   5   1     5622.69       16.53     23.84 o 
   0   5   1     5937.64     5474.62    603.29 o 
   1   5   1     1514.04     1380.00    173.03 o 
   2   5   1      269.53      341.02     29.22 o 
   3   5   1       23.31       21.57     13.69 o 
   4   5   1       98.91      185.32     58.83 o 
   5   5   1      262.00      340.65    100.74 o 
   6   5   1       21.33       -1.57     19.20 o 
   7   5   1      134.93      186.51     46.33 o 
   8   5   1      180.40      309.04     58.64 o 
 -11   6   1        0.05      -93.44    138.04 o 
 -10   6   1      298.61      164.18    138.42 o 
  -9   6   1       17.18       85.36    111.89 o 
  -8   6   1      326.31      317.11     28.97 o 
  -7   6   1       15.07       59.44     26.61 o 
  -6   6   1      192.36      192.88     18.90 o 
  -5   6   1      110.74      127.05     13.72 o 
  -4   6   1      600.75      597.09     37.18 o 
  -3   6   1     2619.91     2600.86    139.62 o 
  -2   6   1        1.04      -21.27     14.18 o 
  -1   6   1     3749.52       10.00     31.91 o 
   0   6   1      625.90      692.50    100.74 o 
   1   6   1      179.16      276.85     68.44 o 
   2   6   1      192.65      294.15     69.21 o 
   3   6   1       46.71       71.13     59.98 o 
   4   6   1      572.06      532.26     43.43 o 
   5   6   1     1615.20     1562.04    104.41 o 
   6   6   1      617.76      661.68     64.21 o 
   7   6   1       67.20       70.08     30.18 o 
   8   6   1        3.08       -8.64     21.00 o 
 -11   7   1       21.46     -176.87    122.66 o 
 -10   7   1       33.79      -94.97    118.04 o 
  -9   7   1        3.44     -121.89     87.67 o 
  -8   7   1       35.75       38.84     81.90 o 
  -7   7   1      593.34      563.30    124.58 o 
  -6   7   1      486.13      413.19     56.14 o 
  -5   7   1      707.40      747.60     46.23 o 
  -4   7   1      290.76      455.73     30.47 o 
  -3   7   1      450.18      708.45     43.87 o 
  -2   7   1      133.20       69.81     12.10 o 
  -1   7   1      305.59       10.77     34.99 o 
   0   7   1      131.87       74.98     59.21 o 
   1   7   1      146.81      159.19     64.98 o 
   2   7   1     1064.34     1297.71    171.87 o 
   3   7   1      102.36       58.06     62.67 o 
   4   7   1       14.74      -66.14     64.98 o 
   5   7   1     1626.55     1075.85    183.79 o 
   6   7   1        0.11       -8.07     84.59 o 
   7   7   1       80.89       17.30     93.44 o 
 -11   8   1       26.74      -62.29    135.35 o 
 -10   8   1        0.62      -68.83    109.58 o 
  -9   8   1        8.86      -14.61     98.82 o 
  -8   8   1      344.04      224.17    105.36 o 
  -7   8   1     1316.80     1271.95    189.95 o 
  -6   8   1      772.01      747.48    155.34 o 
  -5   8   1      321.49      242.16     26.15 o 
  -4   8   1      865.15      981.61     62.34 o 
  -3   8   1      808.83     1061.81     63.85 o 
  -2   8   1     1046.01     1165.55     69.20 o 
  -1   8   1     1066.20      449.11     81.13 o 
   0   8   1     1065.41     1259.65    165.34 o 
   1   8   1      573.31      495.63    116.51 o 
   2   8   1        4.90        8.46     73.06 o 
   3   8   1      763.50      637.90    114.20 o 
   4   8   1       72.85       46.14     78.44 o 
   5   8   1      327.59      346.44     96.90 o 
   6   8   1       50.34       53.45     89.59 o 
 -10   9   1        9.54     -114.20    103.82 o 
  -9   9   1      181.54      176.10    110.35 o 
  -8   9   1      525.75      500.24    131.12 o 
  -7   9   1       22.24       33.84     81.90 o 
  -6   9   1      292.46      162.26     79.21 o 
  -5   9   1        2.43       18.07     60.37 o 
  -4   9   1       12.21      -11.54     57.29 o 
  -3   9   1       42.38        6.72     14.82 o 
  -2   9   1     1173.08     1354.47     79.83 o 
  -1   9   1      227.08      206.36     21.65 o 
   0   9   1      867.46      837.84    149.96 o 
   1   9   1     1002.33     1102.77    172.26 o 
   3   9   1       27.97       10.00     74.21 o 
   4   9   1      435.72      290.69    113.43 o 
   5   9   1       70.83        9.61     95.74 o 
   6   9   1       41.73       16.92    101.89 o 
 -10  10   1       39.07       -2.31    113.05 o 
  -9  10   1        3.31      -44.22    102.66 o 
  -8  10   1      172.37      101.89    103.43 o 
  -7  10   1      170.66      209.94     94.59 o 
  -6  10   1      574.88      597.14    124.20 o 
  -5  10   1        2.27       48.06     74.59 o 
  -4  10   1      252.41      286.46    103.05 o 
  -3  10   1      294.15      412.19    106.51 o 
  -2  10   1        1.56      -20.39     13.59 o 
  -1  10   1      194.17      239.90     42.68 o 
   0  10   1      295.89      365.28     93.44 o 
   1  10   1      969.43      991.65    154.19 o 
   2  10   1      318.46      196.10    105.74 o 
   3  10   1       23.44      -79.59     78.82 o 
   4  10   1        0.88      -16.92     89.97 o 
   5  10   1       40.42      -15.76    100.74 o 
  -9  11   1       46.25       79.21    112.66 o 
  -8  11   1        3.14       23.84     96.13 o 
  -7  11   1       60.70       32.30     93.82 o 
  -6  11   1      445.54      384.51    138.81 o 
  -5  11   1       29.11        3.85     75.75 o 
  -4  11   1       77.76        6.92     84.21 o 
  -3  11   1      871.49      883.60    186.49 o 
  -2  11   1        4.82       71.52     82.28 o 
  -1  11   1      964.92     1127.76     85.75 o 
   0  11   1      570.14      601.37    128.43 o 
   2  11   1       17.86       37.68     88.05 o 
   3  11   1       10.47        9.61     96.13 o 
  -8  12   1       34.06       39.99    117.66 o 
  -7  12   1       73.26       92.67    119.97 o 
  -6  12   1      157.84      160.34    113.05 o 
  -5  12   1       36.98       34.22     90.74 o 
  -4  12   1      252.59      346.44    121.12 o 
  -3  12   1      162.12      340.67    122.66 o 
  -2  12   1       15.74      127.66    101.89 o 
  -1  12   1       19.03      221.09    100.74 o 
   1  12   1      197.18      232.63    123.04 o 
   2  12   1       71.76      -67.29     98.43 o 
  -7  13   1      175.60      239.55    127.27 o 
  -6  13   1       18.24      138.42    119.97 o 
  -5  13   1      116.65      150.73    118.43 o 
  -4  13   1        1.20      141.11    109.97 o 
  -3  13   1        4.36       51.52    110.35 o 
  -2  13   1        6.76      102.28    106.51 o 
  -1  13   1        9.93      246.85    116.12 o 
  -1 -13   2       91.69      168.03     26.92 o 
   0 -13   2       10.01       15.00     20.76 o 
   1 -13   2       67.45       56.91     22.30 o 
   3 -13   2      161.61      522.55    135.73 o 
   4 -13   2        6.40      226.09    110.35 o 
   5 -13   2       54.43      171.11    118.04 o 
   6 -13   2        9.66       63.44    113.05 o 
  -2 -12   2       10.26        2.31     18.84 o 
  -1 -12   2       83.73      136.88     24.22 o 
   0 -12   2      138.61      177.64     25.38 o 
   1 -12   2       57.86       15.38     19.23 o 
   2 -12   2      251.01      408.35     40.76 o 
   4 -12   2       91.03      279.15    107.28 o 
   5 -12   2      198.77      374.13    133.42 o 
   6 -12   2        2.03        2.31     96.51 o 
   7 -12   2        9.46        8.84    104.20 o 
   8 -12   2       36.38      -28.84    112.66 o 
  -4 -11   2       69.52       57.68    104.20 o 
  -3 -11   2       41.25       21.53     94.59 o 
  -1 -11   2        1.31      -24.22     16.15 o 
   0 -11   2      543.77      646.74     54.98 o 
   1 -11   2     1097.01     1438.83    108.05 o 
   2 -11   2      601.52      896.29     70.75 o 
   3 -11   2      116.69      216.09     26.15 o 
   4 -11   2       44.10      -19.13     54.02 o 
   5 -11   2       26.00       40.37     87.67 o 
   6 -11   2       12.46       10.38     94.59 o 
   7 -11   2        8.31       -0.38    101.13 o 
   8 -11   2       14.84       39.60    113.43 o 
   9 -11   2      139.60      113.05    135.73 o 
  -5 -10   2      200.07       93.82    113.43 o 
  -4 -10   2      402.76      215.32     99.97 o 
  -3 -10   2      314.18      168.80     90.74 o 
  -2 -10   2      513.53      708.26    131.50 o 
  -1 -10   2       41.22      234.15     25.93 o 
   0 -10   2       81.85       74.98     18.46 o 
   1 -10   2     1009.35     1180.44     89.21 o 
   2 -10   2       52.61       46.14     14.23 o 
   3 -10   2       16.21       38.84     14.61 o 
   4 -10   2      576.56      723.39     59.02 o 
   5 -10   2      236.58      207.00     28.65 o 
   6 -10   2        0.77       72.29     85.36 o 
   7 -10   2       62.27      134.19     98.43 o 
   8 -10   2      201.29      153.80    116.51 o 
   9 -10   2      142.22      -12.69    106.89 o 
  -6  -9   2       48.98       61.14    105.36 o 
  -5  -9   2      139.64       46.53     88.82 o 
  -4  -9   2       57.10       23.84     86.90 o 
  -3  -9   2      342.45      480.63    106.51 o 
  -2  -9   2        8.72        5.38     63.83 o 
  -1  -9   2       10.95       39.99     60.75 o 
   0  -9   2      277.49      276.71     29.22 o 
   1  -9   2      829.32      729.80     57.29 o 
   2  -9   2       41.31       55.37     14.61 o 
   3  -9   2       34.19       41.91     14.23 o 
   4  -9   2       11.38      -14.44     32.30 o 
   5  -9   2        3.01       -8.91     14.66 o 
   6  -9   2      232.59      212.63     24.77 o 
   7  -9   2       10.04        7.73     63.83 o 
   8  -9   2        0.18      -14.61     93.44 o 
   9  -9   2      225.17      130.73    114.20 o 
  10  -9   2        1.78      -30.76    112.28 o 
  -7  -8   2      473.43      173.41    124.20 o 
  -6  -8   2      147.45      104.97     98.82 o 
  -5  -8   2       10.29       34.61     80.36 o 
  -4  -8   2       25.88      -27.30     70.75 o 
  -3  -8   2      808.76      741.33    136.88 o 
  -2  -8   2     1204.47     1536.11    199.18 o 
  -1  -8   2       17.96      -13.84     54.22 o 
   0  -8   2      294.48      292.38     90.55 o 
   1  -8   2       69.13       57.29     13.84 o 
   2  -8   2      872.34     1191.97     88.44 o 
   3  -8   2      309.18      361.44     31.53 o 
   4  -8   2      136.32      192.24     49.41 o 
   5  -8   2      490.61      489.54     39.06 o 
   6  -8   2      966.80      981.24     70.28 o 
   7  -8   2      491.94      457.51     39.11 o 
   8  -8   2        1.96      -23.30     15.53 o 
   9  -8   2        9.58      -60.37     91.90 o 
  10  -8   2        9.10      -44.99    119.20 o 
  -8  -7   2       32.86        2.69    101.51 o 
  -7  -7   2      448.57      296.84    126.12 o 
  -6  -7   2      538.76      364.90    107.28 o 
  -5  -7   2      516.44      414.11    109.58 o 
  -4  -7   2      448.29      390.66     99.59 o 
  -3  -7   2       11.82       -5.38     59.60 o 
  -2  -7   2      524.51      545.23     97.28 o 
  -1  -7   2     3650.96     4204.21    471.02 o 
   0  -7   2       15.38       -0.25     10.04 o 
   1  -7   2        5.29        7.85      9.01 o 
   2  -7   2      674.84      884.32     95.36 o 
   3  -7   2     2419.96     2743.46    196.10 o 
   4  -7   2      617.09      633.06     47.68 o 
   5  -7   2      692.85      756.56     54.77 o 
   6  -7   2       17.49       -0.29     14.27 o 
   7  -7   2       27.97       56.91     24.99 o 
   8  -7   2       56.92      -24.80     30.18 o 
   9  -7   2        8.59       -0.96     48.64 o 
  -8  -6   2      212.46       99.20    101.89 o 
  -7  -6   2      624.42      377.20    116.89 o 
  -6  -6   2       43.15       56.14     78.44 o 
  -5  -6   2       51.06      -42.68     63.44 o 
  -4  -6   2      567.91      569.46    118.04 o 
  -3  -6   2      125.54      141.88     57.29 o 
  -2  -6   2      316.02      348.36     75.75 o 
  -1  -6   2     4505.70     4500.28    492.94 o 
   0  -6   2       26.73       36.22     40.57 o 
   1  -6   2      340.99      301.46     23.64 o 
   2  -6   2     1368.10     1473.82    106.89 o 
   3  -6   2      760.91      907.05     67.67 o 
   4  -6   2       36.12       83.48     14.42 o 
   5  -6   2      496.97      512.03     39.38 o 
   6  -6   2        6.61      -18.14     14.94 o 
   7  -6   2       21.09       20.42     16.09 o 
   8  -6   2      117.71      120.73     21.72 o 
   9  -6   2       20.31       86.41    111.70 o 
  10  -6   2      140.94      124.20     27.30 o 
  -9  -5   2       16.28        2.69    102.28 o 
  -8  -5   2      375.99      350.29    119.20 o 
  -7  -5   2      839.12      516.78    143.04 o 
  -6  -5   2        2.24       -6.15     72.67 o 
  -5  -5   2      118.97      113.43     71.52 o 
  -4  -5   2       20.69        8.46     59.98 o 
  -3  -5   2      467.00      354.52     69.98 o 
  -2  -5   2     1395.89     1416.91    180.72 o 
  -1  -5   2     3435.44     3570.15    391.81 o 
   0  -5   2     1675.80     1651.59    100.38 o 
   1  -5   2      127.96      160.36     14.60 o 
   2  -5   2     3317.44     3542.47    251.08 o 
   3  -5   2      319.36      328.75     27.30 o 
   4  -5   2      136.03      194.45     31.84 o 
   5  -5   2       14.93       33.33     14.83 o 
   6  -5   2      190.71      113.07     18.94 o 
   7  -5   2      264.72      217.97     25.30 o 
   8  -5   2     1606.78     1293.58    299.92 o 
   9  -5   2      392.04      414.50     42.30 o 
  10  -5   2       71.89       38.45     22.69 o 
  11  -5   2        8.44       51.91     24.61 o 
 -10  -4   2       13.54       -6.54    102.66 o 
  -9  -4   2       40.03       92.67    111.12 o 
  -8  -4   2      311.45      166.88    100.74 o 
  -7  -4   2       27.53       81.52     76.90 o 
  -6  -4   2      958.90      685.19    142.65 o 
  -5  -4   2     1637.25     1893.70    252.62 o 
  -4  -4   2        1.65       43.83     51.14 o 
  -3  -4   2     1157.77     1285.79    159.19 o 
  -2  -4   2     4732.72     4499.89    501.01 o 
  -1  -4   2     1821.34     2104.03    237.24 o 
   0  -4   2     9588.31     9763.49    577.47 o 
   1  -4   2     1720.12     1857.94    133.04 o 
   2  -4   2      553.45      514.47     39.22 o 
   3  -4   2      422.01      428.70     31.12 o 
   4  -4   2     4110.23     4337.19    230.92 o 
   5  -4   2      111.02      134.61     26.29 o 
   6  -4   2      178.39      128.66     17.27 o 
   7  -4   2      883.63      787.75     56.57 o 
   8  -4   2      380.81      374.72     36.76 o 
   9  -4   2       54.97        8.07     19.99 o 
  10  -4   2        0.85      -15.38     21.92 o 
  11  -4   2      117.01       94.20     26.92 o 
 -10  -3   2       25.80      110.16     37.49 o 
  -9  -3   2       45.89       70.96     44.41 o 
  -8  -3   2      677.28      761.56     58.71 o 
  -7  -3   2       56.01       51.15     18.93 o 
  -6  -3   2      343.56      345.93     62.87 o 
  -5  -3   2     3935.43     4121.32    248.98 o 
  -4  -3   2     2697.20     2605.81    323.37 o 
  -3  -3   2     4337.13     4075.40    456.41 o 
  -2  -3   2     4803.24     4514.51    486.79 o 
  -1  -3   2     6171.46     6435.89    691.34 o 
   0  -3   2     2417.19     2621.95    156.16 o 
   1  -3   2    11264.09    12100.84    851.30 o 
   2  -3   2      109.80      185.72     16.15 o 
   3  -3   2      905.45     1090.23     60.89 o 
   4  -3   2     1110.16     1173.87    120.16 o 
   5  -3   2     1833.46     1861.10    113.19 o 
   6  -3   2      251.56      246.39     24.33 o 
   7  -3   2       67.64      103.11     19.27 o 
   8  -3   2       24.53      -30.78     39.41 o 
   9  -3   2      418.26      512.06     68.83 o 
  10  -3   2       24.84       77.29     23.45 o 
  11  -3   2       17.20      -20.38     23.07 o 
 -10  -2   2        0.91       54.64     22.52 o 
  -9  -2   2       37.85       -0.95     20.86 o 
  -8  -2   2       17.17       29.44     17.63 o 
  -7  -2   2     1976.83     1832.92    116.27 o 
  -6  -2   2     1300.89     1284.36     86.79 o 
  -5  -2   2      208.30      268.60     24.60 o 
  -4  -2   2      783.90     1139.16     73.04 o 
  -3  -2   2       95.25      141.50     49.22 o 
  -2  -2   2      926.66     1008.95    120.35 o 
  -1  -2   2     9864.40     9620.00   1023.18 o 
   0  -2   2      148.22      133.54     25.38 o 
   1  -2   2      777.63      726.72     52.68 o 
   2  -2   2    27358.41    28407.65   1669.86 o 
   3  -2   2     6376.18     6415.37    336.88 o 
   4  -2   2     1379.20     1226.80     68.56 o 
   5  -2   2       53.64       80.91     25.25 o 
   6  -2   2      296.17      272.77     31.68 o 
   7  -2   2       59.34       52.73     28.84 o 
   8  -2   2      289.27      294.55     70.56 o 
   9  -2   2      163.90      160.83     25.79 o 
  10  -2   2       31.65       33.02     23.48 o 
 -11  -1   2       14.36       30.49     22.91 o 
 -10  -1   2      402.00      402.87     41.31 o 
  -9  -1   2      132.11      170.61     27.50 o 
  -8  -1   2        3.59      -14.22     17.93 o 
  -7  -1   2     1614.92     1527.65    101.49 o 
  -6  -1   2     2548.46     2678.90    333.56 o 
  -5  -1   2      726.11     1035.39     69.65 o 
  -4  -1   2      341.38      540.62     86.13 o 
  -3  -1   2     2199.60     2019.17    121.45 o 
  -2  -1   2     2254.79     2178.24    248.01 o 
  -1  -1   2     3298.52     3505.56    381.05 o 
   0  -1   2      246.76      233.41     15.48 o 
   1  -1   2      211.40      177.94     13.41 o 
   2  -1   2    19865.00    19030.86    995.32 o 
   3  -1   2    12752.65    12608.30    764.62 o 
   4  -1   2     3631.67     3774.26    201.21 o 
   5  -1   2       79.09       54.79     14.64 o 
   6  -1   2     1749.51     1664.81     95.21 o 
   7  -1   2      971.07      796.90     58.22 o 
   8  -1   2      978.27      912.02     67.37 o 
   9  -1   2      323.23      335.27     36.79 o 
  10  -1   2        9.82       19.99     22.04 o 
 -11   0   2       81.30       25.55     23.69 o 
 -10   0   2       10.94       29.45     21.72 o 
  -9   0   2       40.15       84.75     73.83 o 
  -8   0   2      412.70      441.93     39.85 o 
  -7   0   2     1601.64     1561.44    143.04 o 
  -6   0   2       15.22        4.19     15.60 o 
  -5   0   2      391.23      451.89     31.82 o 
  -4   0   2     1208.71     1731.93     96.18 o 
  -3   0   2    16786.45    16698.08    868.97 o 
  -2   0   2     1861.62     1839.81    150.49 o 
  -1   0   2    10862.56     6797.71    478.33 o 
   0   0   2       30.79       29.46      3.71 o 
   1   0   2    16859.33    17068.06    994.48 o 
   2   0   2     4360.32     4663.71    248.30 o 
   3   0   2      410.22      495.43     31.48 o 
   4   0   2      734.51      661.05     41.71 o 
   5   0   2        6.15      -16.83     11.22 o 
   6   0   2      100.57      270.02     62.87 o 
   7   0   2      597.23      626.98     68.83 o 
   8   0   2      259.85      324.25     60.18 o 
   9   0   2      231.31      228.76     32.17 o 
  10   0   2       84.01      103.59     47.10 o 
 -11   1   2      450.21      614.22     71.71 o 
 -10   1   2       10.72       28.04     25.38 o 
  -9   1   2      470.51      524.21     59.79 o 
  -8   1   2      313.79      395.34     33.90 o 
  -7   1   2      336.83      310.63     35.42 o 
  -6   1   2      520.04      795.01     50.97 o 
  -5   1   2       99.01      207.63     71.13 o 
  -4   1   2      877.92     1548.91     86.96 o 
  -3   1   2     1688.95     1512.15     83.37 o 
  -2   1   2    11750.90    11486.07    904.67 o 
  -1   1   2     1250.25     1163.05     96.18 o 
   0   1   2       26.23       24.53     11.28 o 
   1   1   2     2198.42     2449.77    147.08 o 
   2   1   2      147.10      223.16     18.64 o 
   3   1   2     1285.41     1463.62    107.47 o 
   4   1   2      552.51      405.29    113.43 o 
   5   1   2      258.19      320.59     77.48 o 
   6   1   2      107.98       94.99     32.49 o 
   7   1   2     1490.77     1541.54    103.53 o 
   8   1   2      357.48      378.48     39.70 o 
   9   1   2        5.41      -16.29     21.56 o 
  10   1   2       92.15      181.67     33.09 o 
 -11   2   2       69.28      100.41     37.30 o 
 -10   2   2        0.28       34.93     34.09 o 
  -9   2   2        1.83       20.04     38.05 o 
  -8   2   2       37.89       14.60     16.66 o 
  -7   2   2       17.05       14.08     19.54 o 
  -6   2   2     5314.78     6271.67    335.16 o 
  -5   2   2     3511.08     4051.85    217.94 o 
  -4   2   2      239.71      591.01     82.38 o 
  -3   2   2      505.25      444.24     98.39 o 
  -2   2   2       28.98       33.25     20.76 o 
  -1   2   2       48.53       37.04     17.88 o 
   0   2   2      244.04      315.05     21.72 o 
   1   2   2     1751.55     1575.31     97.18 o 
   2   2   2      240.81      238.14     67.10 o 
   3   2   2     5531.91     5580.09    329.92 o 
   4   2   2     4464.73     4646.73    278.65 o 
   5   2   2      216.08      125.73     59.98 o 
   6   2   2       76.15       92.19     48.45 o 
   7   2   2      111.83       83.33     22.81 o 
   8   2   2        0.31      -32.95     36.34 o 
   9   2   2       42.31       13.99     24.74 o 
 -11   3   2        1.32        3.46    107.28 o 
 -10   3   2        1.11      -11.20     29.44 o 
  -9   3   2      354.60      314.07     31.19 o 
  -8   3   2      385.97      449.62     36.67 o 
  -7   3   2        1.70       11.46     25.57 o 
  -6   3   2      467.17      978.19    137.27 o 
  -5   3   2     2568.25     2592.57    139.94 o 
  -4   3   2      133.47      154.77     16.36 o 
  -3   3   2      893.49      889.42     83.16 o 
  -2   3   2      278.89      352.82     40.63 o 
  -1   3   2     4781.15     4366.49    349.76 o 
   0   3   2     1879.72     1371.53    104.59 o 
   1   3   2     1943.31     2014.25    121.22 o 
   2   3   2      151.38      155.39     16.89 o 
   3   3   2      612.92      642.60     79.98 o 
   4   3   2     1141.03     1157.11     77.89 o 
   5   3   2      132.66      171.50     26.72 o 
   6   3   2      581.79      513.28     43.57 o 
   7   3   2      514.51      458.89     43.52 o 
   8   3   2       57.87      164.21     56.52 o 
   9   3   2      247.15      257.87     33.81 o 
 -11   4   2       26.25      -24.99    106.51 o 
 -10   4   2       23.81        3.14     76.63 o 
  -9   4   2      349.26      404.59     37.18 o 
  -8   4   2       35.28       49.35     16.30 o 
  -7   4   2      394.90      503.90     36.53 o 
  -6   4   2     2414.19     3079.07    185.63 o 
  -5   4   2      335.61      354.69     24.94 o 
  -4   4   2     2737.71     2688.08    144.14 o 
  -3   4   2      694.61      820.94     91.32 o 
  -2   4   2      370.25      415.98     25.33 o 
  -1   4   2     6682.27     6992.81    557.59 o 
   0   4   2     2127.90     1007.41     73.06 o 
   1   4   2       99.00      122.61     28.45 o 
   2   4   2     2809.78     2758.93    165.33 o 
   3   4   2     3244.04     3442.18    206.25 o 
   4   4   2      306.63      302.86     28.92 o 
   5   4   2       21.10      -15.84     15.15 o 
   6   4   2      372.65      383.83     37.50 o 
   7   4   2       87.67      165.04     26.73 o 
   8   4   2       41.55        2.85     24.66 o 
   9   4   2       39.20       57.25     62.87 o 
 -11   5   2       73.82      -76.90    151.11 o 
 -10   5   2      170.28      166.38     81.23 o 
  -9   5   2      366.94      320.22     78.45 o 
  -8   5   2        2.55       44.58     14.77 o 
  -7   5   2       16.48      -18.45     15.32 o 
  -6   5   2       67.72       81.48     29.19 o 
  -5   5   2      405.69      278.67     61.11 o 
  -4   5   2      607.14      523.40     90.61 o 
  -3   5   2      505.50      444.81     73.63 o 
  -2   5   2      345.91      314.33     48.62 o 
  -1   5   2    12403.11    11793.24   1259.26 o 
   0   5   2     2771.77     2295.51    256.08 o 
   1   5   2      946.71     1042.74    116.70 o 
   2   5   2      391.44      441.34     52.10 o 
   3   5   2      198.07      219.27     24.39 o 
   4   5   2      555.76      736.83     53.52 o 
   5   5   2      625.81      615.73     48.25 o 
   6   5   2        2.26       19.76     19.92 o 
   7   5   2        0.97      -46.57     39.22 o 
   8   5   2      108.25       83.11     49.02 o 
 -11   6   2        2.42      -84.21    125.35 o 
 -10   6   2      124.87      107.28    124.97 o 
  -9   6   2       59.92       -5.50     69.98 o 
  -8   6   2      356.55      359.73     75.85 o 
  -7   6   2      913.73      750.61     95.72 o 
  -6   6   2       17.86        4.85     19.36 o 
  -5   6   2      383.32      414.07     56.00 o 
  -4   6   2     2212.69     1947.24    106.35 o 
  -3   6   2      540.72      524.50     41.70 o 
  -2   6   2     2394.40     2332.05    179.09 o 
  -1   6   2      528.77      426.34    115.74 o 
   0   6   2     1096.71     1079.31    138.81 o 
   1   6   2      393.13      582.91     94.20 o 
   2   6   2      124.61      172.68     20.54 o 
   3   6   2      158.68      159.58     21.23 o 
   4   6   2      503.95      485.73     85.94 o 
   5   6   2      555.69      531.56     45.13 o 
   6   6   2      584.72      721.28    147.46 o 
   7   6   2       95.69       92.86     25.99 o 
   8   6   2       17.50       86.96     58.64 o 
 -11   7   2       11.39      -21.92    127.66 o 
 -10   7   2       57.62     -142.27    112.28 o 
  -9   7   2      453.96      369.13    136.12 o 
  -8   7   2      113.46       82.28     86.13 o 
  -7   7   2      665.36      692.16     92.59 o 
  -6   7   2       55.47       40.23     41.90 o 
  -5   7   2     1196.35     1132.90     66.09 o 
  -4   7   2       32.74       40.17      7.88 o 
  -3   7   2      125.41      127.82     12.68 o 
  -2   7   2      914.40      963.70     65.02 o 
  -1   7   2     2372.81     2127.27    186.11 o 
   0   7   2       83.40       98.05     61.14 o 
   1   7   2     2612.56     2576.20    307.99 o 
   2   7   2      178.68      149.96     66.90 o 
   4   7   2      176.33      186.10     88.44 o 
   5   7   2      265.97      347.91     87.28 o 
   6   7   2        7.23        6.65     20.84 o 
   7   7   2      365.94      209.56    116.51 o 
 -11   8   2        7.88      -59.98    118.43 o 
 -10   8   2       92.01       16.92    108.82 o 
  -9   8   2      397.40      152.27     95.36 o 
  -8   8   2        1.76       48.06     88.82 o 
  -7   8   2       42.86       29.61     69.98 o 
  -6   8   2     1911.15     1702.98    233.40 o 
  -5   8   2       46.55       29.85     60.37 o 
  -4   8   2     1827.28     1969.11    169.98 o 
  -3   8   2       69.22      119.20     46.68 o 
  -2   8   2       23.15       -0.33      9.28 o 
  -1   8   2      579.65      655.55     77.44 o 
   0   8   2     1752.44     2047.12    250.31 o 
   1   8   2      278.68      274.15     98.43 o 
   2   8   2       96.18       67.29     85.36 o 
   3   8   2      398.16      319.53    110.74 o 
   4   8   2      721.91      485.25    134.19 o 
   5   8   2      217.91      235.70     94.59 o 
   6   8   2       11.34       47.29     89.59 o 
 -11   9   2       19.31      -46.53    135.35 o 
 -10   9   2        0.11      -64.60    107.66 o 
  -9   9   2      321.40      295.69    121.50 o 
  -8   9   2      178.96      431.80    118.81 o 
  -7   9   2       36.95      127.27     94.20 o 
  -6   9   2     1801.95     1466.13    240.70 o 
  -5   9   2      744.06      610.98    136.88 o 
  -4   9   2      829.71      739.55     83.15 o 
  -3   9   2       65.41       68.94     48.10 o 
  -2   9   2      251.02      239.91     51.12 o 
  -1   9   2      556.88      612.76     95.55 o 
   0   9   2      358.70      327.22     97.66 o 
   1   9   2      619.00      673.66    141.88 o 
   2   9   2       48.59       10.00     78.44 o 
   3   9   2       16.92       87.67     83.05 o 
   4   9   2       70.37       93.05     89.97 o 
   5   9   2       24.46       63.06     99.59 o 
 -10  10   2       77.01       -4.23    123.81 o 
  -9  10   2       31.38      106.51    111.51 o 
  -8  10   2      149.39      246.47    118.81 o 
  -7  10   2      388.01      437.57    118.81 o 
  -6  10   2        5.55      -28.45     73.44 o 
  -5  10   2       14.15       14.61     71.52 o 
  -4  10   2      110.36      134.96     93.05 o 
  -3  10   2        3.58      -47.03     52.10 o 
  -2  10   2      282.13      304.54     65.08 o 
  -1  10   2     1083.24     1149.51    292.99 o 
   0  10   2     1150.12     1156.98    175.34 o 
   1  10   2       18.46       44.99     91.51 o 
   3  10   2        2.18       -5.00     86.51 o 
   4  10   2        2.32        6.15    103.05 o 
  -9  11   2       93.34        4.23    119.58 o 
  -8  11   2       29.08       71.90     94.97 o 
  -7  11   2       13.53       41.14     95.36 o 
  -6  11   2       36.75       34.22     86.90 o 
  -5  11   2      649.89      640.97    161.88 o 
  -4  11   2      311.22      316.07    121.50 o 
  -3  11   2      666.80      797.08    174.18 o 
  -2  11   2        0.29      -33.84     78.82 o 
  -1  11   2      519.19      684.88    124.39 o 
   0  11   2       86.48      139.30    145.34 o 
   1  11   2        3.15       39.22     98.43 o 
   2  11   2       30.35      113.81     99.59 o 
   3  11   2        1.48      -24.61    101.13 o 
  -8  12   2      206.13      200.71    129.19 o 
  -7  12   2       92.31        5.38    102.66 o 
  -6  12   2        0.10       -5.38     97.66 o 
  -5  12   2      404.52      424.50    148.42 o 
  -4  12   2      205.75      279.54    119.97 o 
  -3  12   2       61.92      123.04    105.36 o 
  -2  12   2      111.49      223.01    119.58 o 
  -1  12   2        1.90      158.42    101.89 o 
   2  12   2      146.14      134.58    103.43 o 
  -7  13   2        2.30       67.67    116.51 o 
  -6  13   2       47.92       62.29    104.97 o 
  -5  13   2      178.16      170.72    126.12 o 
  -4  13   2       28.44      148.04    105.36 o 
  -3  13   2        0.53      128.43    110.74 o 
  -2  13   2        2.28       81.13    106.89 o 
  -1  13   2        3.97      186.87    113.81 o 
  -1 -13   3       60.28       58.06     23.84 o 
   0 -13   3       62.53      129.96     25.38 o 
   1 -13   3        5.40        5.00     19.61 o 
   2 -13   3       72.73       85.75     22.69 o 
   4 -13   3       98.72      438.72    141.50 o 
   5 -13   3       29.32      160.34    117.66 o 
   6 -13   3       29.92      290.30    133.81 o 
  -3 -12   3      185.86      163.42     27.68 o 
  -2 -12   3       22.53       57.68     20.76 o 
  -1 -12   3      207.00      298.38     34.99 o 
   0 -12   3        7.22       81.13     19.61 o 
   1 -12   3     1238.71     1337.70    102.28 o 
   2 -12   3       24.01       36.14     18.84 o 
   3 -12   3       10.29      -19.23     15.76 o 
   4 -12   3      205.34      384.12    138.04 o 
   5 -12   3      160.26      271.85    115.35 o 
   6 -12   3       28.38      182.64    113.05 o 
   7 -12   3        3.85      121.12    119.58 o 
  -2 -11   3      333.69      346.83     36.53 o 
  -1 -11   3        5.93       18.84     16.15 o 
   0 -11   3      121.97      132.27     21.15 o 
   1 -11   3      587.06      840.15     68.06 o 
   2 -11   3      410.55      527.93     47.29 o 
   3 -11   3        9.46      -20.76     13.84 o 
   4 -11   3       23.63       11.87     59.02 o 
   5 -11   3       42.74       18.55     66.71 o 
   6 -11   3      202.91      325.68    120.35 o 
   7 -11   3        3.92       92.28    103.82 o 
   8 -11   3        0.11       -9.23    114.20 o 
  -5 -10   3      101.04       45.37    105.36 o 
  -4 -10   3       14.20      124.20     98.43 o 
  -3 -10   3      606.08      577.92    136.88 o 
  -1 -10   3      122.62       68.83     17.69 o 
   0 -10   3      378.29      242.24     27.68 o 
   1 -10   3      183.83      331.83     33.07 o 
   2 -10   3      262.85      266.08     29.22 o 
   3 -10   3       36.75       34.61     14.23 o 
   4 -10   3       27.43       17.69     15.00 o 
   5 -10   3       36.01        9.10     15.84 o 
   6 -10   3       41.34       52.15     21.34 o 
   7 -10   3      187.49      169.57    116.12 o 
   8 -10   3        0.37      -58.83    105.74 o 
   9 -10   3       69.45      101.51    115.35 o 
  -6  -9   3       29.85      112.28    108.82 o 
  -5  -9   3      123.53      116.89     92.67 o 
  -4  -9   3      708.26      521.78    115.74 o 
  -3  -9   3      941.36      788.63    128.43 o 
  -2  -9   3        9.25       20.38     68.06 o 
  -1  -9   3       33.83       11.25     12.42 o 
   0  -9   3      228.61      209.94     23.45 o 
   1  -9   3      126.22      259.93     27.30 o 
   2  -9   3       11.90       -1.92     13.07 o 
   3  -9   3       19.36       40.76     13.46 o 
   4  -9   3       12.86       27.68     13.84 o 
   5  -9   3      475.46      559.64     44.66 o 
   6  -9   3      685.59      730.64    107.66 o 
   7  -9   3       47.74       51.76     19.53 o 
   8  -9   3        3.28      -53.45     90.74 o 
   9  -9   3       32.43       41.91    109.58 o 
  -7  -8   3      385.87      160.34    116.12 o 
  -6  -8   3       23.91       59.98     92.67 o 
  -5  -8   3       23.61       16.15     82.28 o 
  -4  -8   3      269.13      174.57     77.67 o 
  -3  -8   3     1686.61     1668.38    211.86 o 
  -2  -8   3        0.06      302.61     81.90 o 
  -1  -8   3       24.72       25.29     12.33 o 
   0  -8   3      222.01      193.06     25.19 o 
   1  -8   3      104.90       74.98     14.23 o 
   2  -8   3     1136.02     1237.35     91.90 o 
   3  -8   3     1294.39     1396.15    102.66 o 
   4  -8   3      224.48      289.53     28.84 o 
   5  -8   3      171.36      205.81     42.49 o 
   6  -8   3      504.15      565.72     83.44 o 
   7  -8   3       29.25      -12.27     49.79 o 
   8  -8   3      132.37      113.79     23.60 o 
   9  -8   3      301.16      281.73     32.29 o 
  -8  -7   3       10.97       47.68    111.12 o 
  -7  -7   3       67.47       44.22     95.74 o 
  -6  -7   3       54.08      136.88     86.51 o 
  -5  -7   3      466.81      420.27    104.20 o 
  -4  -7   3     1908.47     1802.96    234.93 o 
  -3  -7   3        0.42        9.61     61.14 o 
  -2  -7   3       49.73      150.34     68.06 o 
  -1  -7   3      278.41      304.41     60.94 o 
   0  -7   3     1494.46     1645.68    107.66 o 
   1  -7   3     1252.00     1127.64     71.81 o 
   2  -7   3     1458.66     1628.01    118.43 o 
   3  -7   3        2.98       24.99     10.77 o 
   4  -7   3     1492.01     1661.59    109.62 o 
   5  -7   3       33.23        5.66     12.44 o 
   6  -7   3        0.88      -20.19     13.46 o 
   7  -7   3       60.45      114.15     20.46 o 
   8  -7   3      521.25      514.87    112.28 o 
   9  -7   3        2.60       16.92     20.76 o 
  10  -7   3      116.03      166.49     27.30 o 
  -9  -6   3      200.93       79.59    121.89 o 
  -8  -6   3      517.53      296.84    130.73 o 
  -7  -6   3      324.03      120.35    102.66 o 
  -6  -6   3        1.36      -23.45     71.90 o 
  -5  -6   3      536.54      535.23    109.97 o 
  -4  -6   3       22.59       88.05     66.90 o 
  -3  -6   3      131.83      184.56     69.60 o 
  -2  -6   3       67.88      113.43     56.14 o 
  -1  -6   3      850.55      889.23    128.04 o 
   0  -6   3      604.45      710.13     56.71 o 
   1  -6   3    14045.88    14983.88   1055.09 o 
   2  -6   3     7165.85     7516.74    531.01 o 
   3  -6   3      631.66      712.11     54.60 o 
   4  -6   3      266.55      371.58     34.22 o 
   5  -6   3      152.38      119.05     19.99 o 
   6  -6   3        8.04      -20.59     21.15 o 
   7  -6   3       11.85       28.82     17.58 o 
   8  -6   3       21.93       -1.63     18.42 o 
   9  -6   3        1.67       52.68     24.22 o 
  10  -6   3       93.96      139.96     27.68 o 
  -9  -5   3      114.04       55.75    108.43 o 
  -8  -5   3      312.43      113.05    108.82 o 
  -7  -5   3      146.59      139.96    101.89 o 
  -6  -5   3      170.66      157.26     88.44 o 
  -5  -5   3      208.58      203.02     73.06 o 
  -4  -5   3      242.02      183.79     70.75 o 
  -3  -5   3     1705.39     1818.72    226.48 o 
  -2  -5   3     2485.87     2364.34    276.46 o 
  -1  -5   3      405.59      359.51     67.29 o 
   0  -5   3     3266.60     3347.94    197.76 o 
   1  -5   3      176.17      162.65     16.92 o 
   2  -5   3     1053.25      998.18     73.44 o 
   3  -5   3        2.18        0.00      8.07 o 
   4  -5   3     1178.63     1169.69     78.16 o 
   5  -5   3        0.25        1.32     18.07 o 
   6  -5   3     1714.93     1785.64    116.90 o 
   7  -5   3      523.63      411.23    203.79 o 
   8  -5   3      116.31      147.65     25.76 o 
   9  -5   3      148.75       45.76     23.45 o 
  10  -5   3        9.34       66.14     24.61 o 
 -10  -4   3       50.10       57.68    110.74 o 
  -9  -4   3       37.80       31.53    100.74 o 
  -8  -4   3        1.85      -16.92     79.21 o 
  -7  -4   3      324.50      314.53    113.43 o 
  -6  -4   3      460.00      549.85    105.74 o 
  -5  -4   3     1579.94     1529.19    215.71 o 
  -4  -4   3      466.19      648.28    107.28 o 
  -3  -4   3     1402.76     1627.62    193.79 o 
  -2  -4   3      730.18      920.51    128.81 o 
  -1  -4   3      529.72      471.72     83.82 o 
   0  -4   3      616.59      672.26     43.17 o 
   1  -4   3     3512.76     3697.43    262.23 o 
   2  -4   3     2827.85     3127.97    222.25 o 
   3  -4   3     8584.86     9197.04    648.28 o 
   4  -4   3       90.76       99.08     13.57 o 
   5  -4   3      113.40      183.44     46.40 o 
   6  -4   3      294.46      270.66     31.08 o 
   7  -4   3      141.07      131.05     22.34 o 
   8  -4   3        3.93      -10.38     17.69 o 
   9  -4   3      174.54      133.04     26.92 o 
  10  -4   3        3.18      -32.30     21.53 o 
 -10  -3   3        1.84       63.83    100.36 o 
  -9  -3   3       72.30       83.44     93.82 o 
  -8  -3   3      114.99      136.88     93.82 o 
  -7  -3   3     1787.56     2094.41    291.84 o 
  -6  -3   3      139.56      172.26     66.52 o 
  -4  -3   3     2246.88     3302.15    369.13 o 
  -3  -3   3      288.26      253.78     59.60 o 
  -2  -3   3     7032.80     6437.43    701.34 o 
  -1  -3   3      885.42      869.90     53.86 o 
   0  -3   3      891.51      994.22     60.78 o 
   1  -3   3      517.14      491.02     37.30 o 
   2  -3   3    10493.43    10594.73    745.95 o 
   3  -3   3      985.13      972.90     60.79 o 
   4  -3   3        3.63       -2.74      9.62 o 
   5  -3   3      309.70      307.56     24.95 o 
   6  -3   3      272.73      276.77     28.26 o 
   7  -3   3       13.41       14.36     18.37 o 
   8  -3   3        2.86       38.82    111.51 o 
   9  -3   3      122.35      111.89     24.99 o 
  10  -3   3        0.57       83.05     24.61 o 
 -10  -2   3       15.79       46.60     35.76 o 
  -9  -2   3       11.87        1.50     19.79 o 
  -8  -2   3      393.62      471.47     45.18 o 
  -7  -2   3     3060.14     3353.34    210.62 o 
  -6  -2   3     2879.51     3000.82    188.80 o 
  -5  -2   3     1426.89     1831.41    219.55 o 
  -4  -2   3     1317.60     1699.91    206.48 o 
  -3  -2   3     4104.33     4007.72    443.34 o 
  -2  -2   3     7391.13     7602.87    819.39 o 
  -1  -2   3     1482.40     1353.76     81.75 o 
   0  -2   3     1659.56     1760.88    105.35 o 
   1  -2   3      329.55      334.52     26.53 o 
   2  -2   3    12384.39    12763.35    898.59 o 
   3  -2   3     4060.23     3864.92    205.98 o 
   4  -2   3        1.50      -27.62     19.74 o 
   5  -2   3      694.36      679.21     44.90 o 
   6  -2   3       17.64       -5.16     13.78 o 
   7  -2   3      298.71      262.36     29.29 o 
   8  -2   3      470.62      521.25     45.19 o 
   9  -2   3        0.50       15.08     21.19 o 
  10  -2   3      131.56      238.39     33.45 o 
 -11  -1   3       26.81       31.42     24.08 o 
 -10  -1   3       45.08       78.41     26.72 o 
  -9  -1   3        3.30      -13.51     19.13 o 
  -8  -1   3        3.57       -4.89     17.86 o 
  -7  -1   3      879.86      907.08     72.86 o 
  -6  -1   3      676.04     1176.62     78.89 o 
  -5  -1   3     1685.77     2166.69    133.80 o 
  -4  -1   3      234.74      366.44     69.98 o 
  -3  -1   3     2563.71     2255.91    263.77 o 
  -2  -1   3     1033.63     1169.67    148.42 o 
  -1  -1   3      276.34      304.91     20.94 o 
   0  -1   3    12516.84    12193.07    713.09 o 
   1  -1   3     1029.06     1032.28     63.06 o 
   2  -1   3     3753.93     3467.77    206.10 o 
   3  -1   3      844.39      756.58     44.82 o 
   4  -1   3      630.27      732.29     83.05 o 
   5  -1   3      143.21      161.73     20.11 o 
   6  -1   3      229.41      272.16     28.62 o 
   7  -1   3      362.09      390.44     36.39 o 
   8  -1   3      455.35      457.10     72.48 o 
   9  -1   3       17.54       18.81     22.88 o 
  10  -1   3        5.34       14.58     27.68 o 
 -11   0   3      161.43      236.74     39.03 o 
 -10   0   3      307.15      499.10    123.43 o 
  -9   0   3      472.87      529.71     46.18 o 
  -8   0   3      403.71      402.97     36.74 o 
  -7   0   3      102.76       53.58     74.79 o 
  -6   0   3      936.17      913.20     62.73 o 
  -5   0   3        6.29      106.62     14.93 o 
  -4   0   3     1051.18     1162.13     70.11 o 
  -3   0   3      158.10      237.44     53.06 o 
  -2   0   3    28387.98    27582.28   2926.87 o 
  -1   0   3       94.77      135.73     31.15 o 
   0   0   3       17.91       17.95      6.15 o 
   1   0   3     9582.14     9622.76    564.41 o 
   2   0   3     1967.40     2041.69    122.90 o 
   3   0   3      833.61     1030.36     58.29 o 
   4   0   3     3990.72     4148.25    220.75 o 
   5   0   3      121.11      102.21     20.96 o 
   6   0   3        2.25       -4.17     39.99 o 
   7   0   3       84.24      165.50     25.45 o 
   8   0   3      223.31      279.04     33.81 o 
   9   0   3       31.01      112.84     86.90 o 
  10   0   3      396.65      328.17     39.02 o 
 -11   1   3      206.93      279.68     34.23 o 
 -10   1   3      294.33      315.97     34.81 o 
  -9   1   3       69.01      118.69     64.79 o 
  -8   1   3       78.25      120.82     21.82 o 
  -7   1   3       50.14       46.93     16.59 o 
  -6   1   3     1187.37     1481.63    142.80 o 
  -5   1   3     9022.08     9848.44    520.69 o 
  -4   1   3      262.65      342.30     28.53 o 
  -3   1   3    11387.14    11255.61    892.30 o 
  -2   1   3     8261.39     8486.12    447.35 o 
  -1   1   3     1038.08     1141.96     62.57 o 
   0   1   3    14471.71    14306.36   1125.78 o 
   1   1   3     2381.09     2518.73    150.49 o 
   2   1   3     2431.52     2240.77    134.77 o 
   3   1   3     2625.45     2721.99    165.87 o 
   4   1   3     1383.10     1289.97     82.50 o 
   5   1   3      491.74      493.14    112.28 o 
   6   1   3      328.52      339.33     33.71 o 
   7   1   3      450.02      399.14    103.82 o 
   8   1   3        0.29      -61.91     52.10 o 
   9   1   3        1.11        5.45     24.02 o 
 -11   2   3       88.26       84.02     33.84 o 
 -10   2   3        1.06       43.97     19.68 o 
  -9   2   3      247.10      260.50     28.02 o 
  -8   2   3       50.28       93.29     30.40 o 
  -7   2   3        5.42      -16.60     13.00 o 
  -6   2   3     5883.37     8068.00    427.27 o 
  -5   2   3     1176.94     1578.55    199.71 o 
  -4   2   3      703.44      660.28     51.19 o 
  -3   2   3      239.21      211.86     37.87 o 
  -2   2   3      277.73      231.09     35.48 o 
  -1   2   3      428.65      573.55     33.88 o 
   0   2   3     1398.41     1212.22     65.63 o 
   1   2   3     1051.06      993.86     63.26 o 
   2   2   3     1470.95     1433.83     89.16 o 
   3   2   3     7241.06     7813.17    464.11 o 
   4   2   3      556.96      581.29     82.67 o 
   5   2   3        2.30      -22.67     15.11 o 
   6   2   3       67.81       12.90     94.20 o 
   7   2   3      145.13      170.16     44.60 o 
   8   2   3      249.30      267.78     33.31 o 
   9   2   3      216.18      203.93     32.78 o 
 -12   3   3      127.61       59.98    124.20 o 
 -11   3   3       64.19       25.46     89.84 o 
 -10   3   3       76.97        4.19     38.24 o 
  -9   3   3      204.75      228.67     62.87 o 
  -8   3   3      669.58      763.04     52.20 o 
  -7   3   3     1276.52     1380.91     84.00 o 
  -6   3   3       66.53      157.53     16.72 o 
  -5   3   3      840.89     1142.02    124.15 o 
  -4   3   3     2153.27     1949.09    168.61 o 
  -3   3   3     6808.04     6381.37    512.20 o 
  -2   3   3        5.78       -9.17     29.22 o 
  -1   3   3     1048.14      898.98     50.93 o 
   0   3   3      340.18      355.30     30.36 o 
   1   3   3        2.28       -8.95      9.27 o 
   2   3   3     1218.28     1323.83     83.28 o 
   3   3   3     1488.98     1508.78    139.38 o 
   4   3   3      109.71       38.92     22.49 o 
   5   3   3       24.86      -31.43     20.96 o 
   6   3   3     1243.47     1335.42     90.56 o 
   7   3   3       11.47       31.64     19.98 o 
   8   3   3      183.37      232.11     43.06 o 
   9   3   3       52.56       68.57     28.84 o 
 -12   4   3        2.29       79.98    127.66 o 
 -11   4   3       26.45       -5.39     84.50 o 
 -10   4   3      247.99      202.96    134.77 o 
  -9   4   3      313.70      400.60     95.34 o 
  -8   4   3      600.66      694.05     47.49 o 
  -7   4   3     2124.67     2477.96    140.69 o 
  -6   4   3     1669.21     2086.32    117.57 o 
  -5   4   3      109.87       72.98     26.30 o 
  -4   4   3     1181.09     1411.36    126.26 o 
  -3   4   3      416.23      459.14     54.84 o 
  -2   4   3      779.49      751.84     72.49 o 
  -1   4   3     4593.05     3942.64    206.93 o 
   0   4   3     3005.32     3111.55    166.20 o 
   1   4   3      929.76     1014.12    130.35 o 
   2   4   3      788.29      936.70     60.94 o 
   3   4   3     3638.18     3814.33    230.58 o 
   4   4   3      680.29      802.31     58.93 o 
   5   4   3      320.44      347.62     33.65 o 
   6   4   3       60.16       47.68     19.91 o 
   7   4   3     1063.53      959.20     94.20 o 
   8   4   3       19.21       69.38     26.34 o 
 -12   5   3        0.04      -99.97    173.03 o 
 -11   5   3       19.40      -18.26     83.15 o 
 -10   5   3      173.01      125.31     89.01 o 
  -9   5   3       98.49      139.18     66.90 o 
  -8   5   3       81.68      106.40     63.84 o 
  -7   5   3     1376.23     1354.79    116.14 o 
  -6   5   3      208.66      180.71     43.32 o 
  -5   5   3     1790.19     1561.02    142.23 o 
  -4   5   3     1653.62     1858.35    163.96 o 
  -3   5   3     2918.04     2718.41    223.83 o 
  -2   5   3     1631.91     1557.12    132.59 o 
  -1   5   3      561.43      541.61     58.77 o 
   0   5   3       42.48       45.31      9.79 o 
   1   5   3      214.52      259.05     23.37 o 
   2   5   3       16.95       33.99     50.95 o 
   3   5   3      118.03       75.10     35.57 o 
   4   5   3      644.22      774.20     65.94 o 
   5   5   3      256.98      263.43     30.13 o 
   6   5   3       12.19       15.31     30.18 o 
   7   5   3      410.62      478.97    129.39 o 
   8   5   3      179.13      193.54     35.76 o 
 -11   6   3        3.90     -171.11    129.96 o 
 -10   6   3      167.85      151.93     82.77 o 
  -9   6   3      236.60      205.98     72.08 o 
  -8   6   3      142.67      233.29     66.02 o 
  -7   6   3      653.17      629.58     86.38 o 
  -6   6   3      267.31      244.33     48.67 o 
  -5   6   3      657.43      614.43     71.38 o 
  -4   6   3      243.39      290.85     51.06 o 
  -3   6   3       99.78      106.86      9.99 o 
  -2   6   3      467.44      434.43     57.76 o 
  -1   6   3     2977.88     2435.29    211.81 o 
   0   6   3     1183.02     1230.69    370.09 o 
   1   6   3      466.16      441.21     34.83 o 
   2   6   3      815.46      875.16     60.91 o 
   3   6   3      384.24      425.55     46.53 o 
   4   6   3      209.52      280.65     41.14 o 
   5   6   3      208.22      120.84     67.29 o 
   6   6   3      219.64      288.28     34.55 o 
   7   6   3       66.83       53.57     22.79 o 
 -11   7   3        0.89      -78.82    136.88 o 
 -10   7   3      196.90      198.02    121.50 o 
  -9   7   3      144.66       31.16     57.69 o 
  -8   7   3      254.40      165.82     59.23 o 
  -7   7   3     2055.99     1509.09    417.38 o 
  -6   7   3     2397.50     2105.95    275.31 o 
  -5   7   3     1345.64     1433.06    195.71 o 
  -4   7   3      433.42      178.17    195.71 o 
  -3   7   3      348.87      438.73     66.61 o 
  -2   7   3      678.66      707.30     82.79 o 
  -1   7   3       58.03       78.35     39.41 o 
   0   7   3       52.14       22.35     35.52 o 
   1   7   3       29.88      -30.76     55.37 o 
   2   7   3       18.66       76.52     70.36 o 
   3   7   3     1112.70     1136.23     79.57 o 
   4   7   3      777.78      719.61     56.17 o 
   5   7   3       85.22      119.97     23.46 o 
   6   7   3      326.37      314.96     89.01 o 
   7   7   3        3.88       20.16     23.91 o 
 -11   8   3        3.06      -70.36    131.89 o 
 -10   8   3        1.98       34.99    115.74 o 
  -9   8   3      275.47      366.05    135.73 o 
  -8   8   3      706.96      621.75    132.66 o 
  -7   8   3        1.77      -16.80     48.61 o 
  -6   8   3     1335.92     1065.39    115.30 o 
  -5   8   3      142.25       50.77     44.17 o 
  -4   8   3        1.05       -0.20     34.55 o 
  -3   8   3       57.30       10.33     39.36 o 
  -2   8   3       82.08       62.24     42.26 o 
  -1   8   3     1261.15     1205.91    129.63 o 
   0   8   3     2840.82     2696.04    231.48 o 
   1   8   3      541.57      526.39    124.58 o 
   2   8   3       27.74       34.99     79.59 o 
   3   8   3      646.50      652.13    141.50 o 
   4   8   3        0.51       43.83     83.05 o 
   5   8   3        0.45       -1.15     89.59 o 
   6   8   3        1.20      -32.68     98.05 o 
 -11   9   3        0.05      -99.97    130.35 o 
 -10   9   3       25.45      -74.59    101.89 o 
  -9   9   3      316.32      423.34    148.04 o 
  -8   9   3      184.21      239.55     97.66 o 
  -7   9   3       75.75       78.06     91.13 o 
  -6   9   3       19.06       23.07     71.52 o 
  -5   9   3        1.44        7.29     45.91 o 
  -4   9   3      236.07      262.16     59.32 o 
  -3   9   3      282.84      211.63    214.94 o 
  -2   9   3       12.89      -14.62     45.78 o 
  -1   9   3      605.26      633.39     87.47 o 
   0   9   3      551.33      586.44    143.81 o 
   1   9   3       18.33       -2.31     77.29 o 
   2   9   3      508.46      629.44    122.27 o 
   4   9   3       83.73       37.30     95.36 o 
   5   9   3       13.05      -38.45     92.67 o 
 -10  10   3      263.76      268.77    136.50 o 
  -9  10   3      133.25       64.60    106.51 o 
  -8  10   3       14.49        4.23     96.13 o 
  -7  10   3      147.08       89.21     85.75 o 
  -6  10   3       93.66       85.36     88.44 o 
  -5  10   3       44.17        5.77     76.90 o 
  -4  10   3      412.81      355.39     76.66 o 
  -3  10   3        3.41        0.46     47.71 o 
  -2  10   3      232.48      133.55     61.48 o 
  -1  10   3      750.19      846.41    102.70 o 
   0  10   3      787.12      842.08    132.85 o 
   1  10   3      294.44      348.36    126.89 o 
   2  10   3      126.86      141.50    106.89 o 
   3  10   3       18.05       35.37     89.97 o 
   4  10   3       21.79       23.45    104.20 o 
  -9  11   3        3.19      -66.52    102.28 o 
  -8  11   3      141.86       52.29    103.82 o 
  -7  11   3      177.95      170.72    100.36 o 
  -6  11   3      194.92      252.24    104.97 o 
  -5  11   3      707.38      845.53    154.19 o 
  -4  11   3      934.97     1193.51    196.10 o 
  -3  11   3       88.93       66.52     92.67 o 
  -2  11   3        9.17       11.25     62.67 o 
  -1  11   3        3.02        5.15     59.20 o 
   0  11   3      131.87      152.65    106.12 o 
   1  11   3       61.18      150.34    110.74 o 
   3  11   3       23.14      -66.90     94.20 o 
  -8  12   3        2.36      -11.92    104.59 o 
  -7  12   3       46.31       29.61    100.74 o 
  -6  12   3       41.39       19.23    111.12 o 
  -5  12   3      590.43      719.80    170.34 o 
  -4  12   3      104.54       74.98     96.90 o 
  -3  12   3      174.90      299.15    119.20 o 
  -2  12   3        4.15       63.06     87.28 o 
   0  12   3      155.20      180.33    116.12 o 
   1  12   3      301.50      284.54    119.97 o 
  -7  13   3       49.78       46.14    118.43 o 
  -6  13   3      144.95      104.20    120.35 o 
  -5  13   3      146.84      130.73    110.35 o 
  -4  13   3       22.19       79.98    118.81 o 
  -3  13   3        6.63       -8.07     99.59 o 
  -2  13   3        3.54      136.50    113.43 o 
  -1 -13   4       50.17       13.46     19.99 o 
   0 -13   4       10.70       10.77     21.53 o 
   1 -13   4       13.52       39.60     20.38 o 
   2 -13   4        6.43       11.54     18.46 o 
   3 -13   4      101.12      156.88     24.99 o 
   4 -13   4      122.26      303.38    116.89 o 
   5 -13   4      270.09      575.61    172.26 o 
  -3 -12   4        0.46       48.83     21.92 o 
  -2 -12   4       46.70       10.00     19.23 o 
  -1 -12   4      200.25      316.45     35.76 o 
   0 -12   4        2.82       28.45     18.84 o 
   1 -12   4      267.42      488.71     46.91 o 
   2 -12   4       11.58       60.37     20.38 o 
   3 -12   4       32.77       23.07     16.92 o 
   4 -12   4      347.76      316.07     35.37 o 
   5 -12   4       17.40      221.48    113.81 o 
   6 -12   4        0.81      193.79    122.27 o 
   7 -12   4       16.34       60.37    115.74 o 
  -3 -11   4      194.02      129.19     26.15 o 
  -2 -11   4      188.18      224.55     28.07 o 
  -1 -11   4        0.79      -23.07     15.38 o 
   0 -11   4       47.73       42.68     17.30 o 
   1 -11   4      137.86      138.42     22.30 o 
   2 -11   4      280.44      299.53     33.07 o 
   3 -11   4      410.40      526.78     46.91 o 
   4 -11   4       14.74       -4.61     15.76 o 
   5 -11   4        6.45       29.93     19.42 o 
   6 -11   4       61.84      167.19     25.88 o 
   7 -11   4       37.04      133.04    104.59 o 
   8 -11   4        0.14       -5.77    115.74 o 
  -5 -10   4       13.54      -49.22     94.59 o 
  -4 -10   4      223.93      145.73     91.13 o 
  -2 -10   4       32.99      -12.30     15.76 o 
  -1 -10   4        1.89       56.14     17.30 o 
   0 -10   4     1499.96     1812.57    133.81 o 
   1 -10   4       32.06       47.68     17.69 o 
   2 -10   4      387.44      565.23     48.83 o 
   3 -10   4        5.65       -3.08     12.69 o 
   4 -10   4      162.89      276.08     30.38 o 
   5 -10   4       36.92       59.24     18.77 o 
   6 -10   4        0.61       18.69     45.76 o 
   7 -10   4       22.54      -72.70     78.06 o 
   8 -10   4      248.58      344.90    133.04 o 
  -6  -9   4       44.63       41.53    103.82 o 
  -5  -9   4      943.29      555.23    142.65 o 
  -4  -9   4     1048.64      702.11    131.50 o 
  -3  -9   4      792.75      618.67    130.73 o 
  -2  -9   4       40.31       22.15     14.99 o 
  -1  -9   4      541.30      520.62     44.99 o 
   0  -9   4      372.18      412.96     38.07 o 
   1  -9   4      427.76      517.16     44.60 o 
   2  -9   4      102.27       94.20     18.07 o 
   3  -9   4        1.11      -18.46     12.30 o 
   4  -9   4      216.74      278.38     29.61 o 
   5  -9   4      819.70      942.36     68.94 o 
   6  -9   4      515.59      464.16    161.69 o 
   7  -9   4      117.62      127.07     23.66 o 
   8  -9   4        1.29      -17.94     19.22 o 
  -7  -8   4       12.05       19.23    105.36 o 
  -6  -8   4        2.06      -29.22     92.28 o 
  -5  -8   4      192.61      125.35     98.82 o 
  -4  -8   4      121.11      106.51     73.06 o 
  -3  -8   4      840.37      703.26    126.50 o 
  -2  -8   4      224.73      199.29     24.42 o 
  -1  -8   4      245.37      273.48     67.87 o 
   0  -8   4      306.39      346.06     32.30 o 
   1  -8   4     1409.74     1447.29    107.28 o 
   2  -8   4     2125.16     2221.30    160.72 o 
   3  -8   4      184.88      199.18     23.84 o 
   4  -8   4      210.20      210.71     24.61 o 
   5  -8   4        8.20       21.16     16.53 o 
   6  -8   4       42.90       45.68     18.03 o 
   7  -8   4        0.71        7.91     18.41 o 
   8  -8   4       57.31       27.21     19.55 o 
   9  -8   4        6.28       15.00     21.15 o 
  -8  -7   4      133.26      158.03    121.89 o 
  -7  -7   4      159.32      281.46    113.05 o 
  -6  -7   4       21.58       11.92     81.13 o 
  -5  -7   4     1276.05      996.26    151.50 o 
  -4  -7   4     1115.50      860.53    151.50 o 
  -3  -7   4      128.80       97.66     73.44 o 
  -2  -7   4      967.67      940.89    136.50 o 
  -1  -7   4      120.30       76.53     15.33 o 
   0  -7   4      571.63      664.23     45.60 o 
   1  -7   4     1696.00     1581.86    115.74 o 
   2  -7   4      904.26     1040.48     77.67 o 
   3  -7   4      608.45      593.30     47.68 o 
   4  -7   4      131.23      163.80     21.92 o 
   5  -7   4      213.61      213.23     23.24 o 
   6  -7   4      129.83      152.00     29.61 o 
   7  -7   4       48.70       34.22     18.63 o 
   8  -7   4       21.52        1.39     19.82 o 
   9  -7   4       25.83      -30.57     20.38 o 
  10  -7   4        2.81       35.76     23.07 o 
  -9  -6   4      215.61       58.06    111.89 o 
  -8  -6   4      611.17      443.34    146.88 o 
  -7  -6   4      441.44      334.52    121.50 o 
  -6  -6   4        2.31       14.23     79.59 o 
  -5  -6   4      127.75      233.40     84.59 o 
  -4  -6   4        0.14      -37.68     57.68 o 
  -3  -6   4      633.09      633.67    101.89 o 
  -2  -6   4     2429.64     2136.71    253.78 o 
  -1  -6   4     1313.63     1201.28     76.78 o 
   0  -6   4     3157.53     3033.73    180.57 o 
   1  -6   4     2262.53     2058.27    148.42 o 
   2  -6   4      265.55      322.99     28.07 o 
   3  -6   4      314.18      331.45     29.61 o 
   4  -6   4      267.73      334.52     30.38 o 
   5  -6   4      701.55      820.37     59.58 o 
   6  -6   4      198.73      277.40     43.06 o 
   7  -6   4      297.99      403.75     77.48 o 
   8  -6   4        1.94      -11.54     18.07 o 
   9  -6   4       86.53      165.34     28.84 o 
  10  -6   4      238.35      292.61     38.07 o 
  -9  -5   4       89.76       48.83    107.28 o 
  -8  -5   4       54.49       98.43     94.59 o 
  -7  -5   4        1.72       91.51     91.51 o 
  -6  -5   4        5.75      103.05     83.82 o 
  -5  -5   4     1429.52     1394.23    186.87 o 
  -4  -5   4      597.16      657.51    118.43 o 
  -3  -5   4     4292.73     4270.73    468.33 o 
  -2  -5   4      537.20      509.47     89.59 o 
  -1  -5   4      176.12      172.21     26.72 o 
   0  -5   4       11.81        1.96      7.34 o 
   1  -5   4      120.66       69.21     10.77 o 
   2  -5   4      125.32      203.02     19.99 o 
   3  -5   4     2610.81     2800.75    200.33 o 
   4  -5   4      197.86      197.14     20.15 o 
   5  -5   4       71.64       74.86     24.03 o 
   7  -5   4      488.17      444.78     64.98 o 
   8  -5   4        3.55      -27.68     18.46 o 
   9  -5   4       50.93       36.91     23.07 o 
  10  -5   4        2.79      -35.18     23.45 o 
 -10  -4   4       42.22       -5.00    108.43 o 
  -9  -4   4      226.87      225.32    123.81 o 
  -8  -4   4        8.90       46.91     95.36 o 
  -7  -4   4       56.55       41.91     74.21 o 
  -6  -4   4     1603.55     1566.87    202.25 o 
  -5  -4   4     1100.12     1371.54    178.80 o 
  -4  -4   4     2674.95     2695.01    319.14 o 
  -3  -4   4      123.80      105.74     46.91 o 
  -2  -4   4       25.77       67.67     38.84 o 
  -1  -4   4       22.86       87.74     10.89 o 
   0  -4   4     5772.12     5556.03    326.31 o 
   1  -4   4       25.73       15.76      7.31 o 
   2  -4   4      367.72      418.73     33.45 o 
   3  -4   4      264.48      203.02     20.38 o 
   4  -4   4      440.86      632.38     43.82 o 
   5  -4   4       52.89       73.62     15.81 o 
   6  -4   4       76.92       74.67     24.42 o 
   7  -4   4        3.09       47.29     19.23 o 
   8  -4   4      132.80      139.19     25.76 o 
   9  -4   4       91.82      139.96     26.92 o 
  10  -4   4        0.41       -8.84     21.92 o 
 -10  -3   4       44.61       33.45    118.43 o 
  -9  -3   4       74.29       17.69     88.05 o 
  -8  -3   4      156.26      116.12     89.97 o 
  -7  -3   4      382.70      584.45    122.66 o 
  -6  -3   4     3248.47     3201.41    359.13 o 
  -5  -3   4       28.96       46.14     62.67 o 
  -4  -3   4     8132.44     8671.42    931.28 o 
  -3  -3   4      879.55      884.75    119.97 o 
  -2  -3   4     1151.23     1361.93    171.11 o 
  -1  -3   4     2823.88     2816.03    168.90 o 
   0  -3   4     3030.69     3024.40    180.06 o 
   1  -3   4      272.19      368.36     29.61 o 
   2  -3   4    14075.45    14104.90    992.80 o 
   3  -3   4      489.69      468.27     33.04 o 
   4  -3   4     1407.54     1473.73     82.24 o 
   5  -3   4     2228.08     2413.88    133.18 o 
   6  -3   4      215.51      176.83     22.45 o 
   7  -3   4      244.35      265.69     33.07 o 
   8  -3   4       16.63       61.91     20.76 o 
   9  -3   4       51.58       51.14     22.30 o 
  10  -3   4       92.36       65.75     27.68 o 
 -11  -2   4       47.36        9.23    129.96 o 
 -10  -2   4      371.70      356.82    133.04 o 
  -9  -2   4      234.49      144.19    100.36 o 
  -8  -2   4      183.23      143.04     88.05 o 
  -7  -2   4      393.39      567.53    115.74 o 
  -6  -2   4      346.13      547.15    108.82 o 
  -5  -2   4     2029.42     2172.85    248.78 o 
  -4  -2   4      253.92      403.35     71.13 o 
  -3  -2   4      610.45      712.88    100.36 o 
  -2  -2   4     3147.58     3179.49    354.90 o 
  -1  -2   4      687.67      674.70     43.28 o 
   0  -2   4      245.81      299.11     21.16 o 
   1  -2   4      238.78      244.24     24.03 o 
   2  -2   4     2449.48     2603.38    155.83 o 
   3  -2   4       14.04       13.75      9.39 o 
   4  -2   4      452.61      397.97     32.17 o 
   5  -2   4      903.86     1012.34     73.88 o 
   6  -2   4       14.60       -6.15     17.01 o 
   7  -2   4       17.45       53.66     20.00 o 
   8  -2   4       69.05       77.35     40.18 o 
   9  -2   4      138.92      187.26     30.38 o 
  10  -2   4      160.60      168.41     30.76 o 
 -11  -1   4       85.63       70.75    122.27 o 
 -10  -1   4       98.11      128.43     98.82 o 
  -9  -1   4      351.92      412.19    108.43 o 
  -8  -1   4      805.74      921.67    173.80 o 
  -7  -1   4      139.72      153.42     70.36 o 
  -6  -1   4      977.99     1163.52    162.26 o 
  -5  -1   4     2591.22     3004.16    337.21 o 
  -4  -1   4      684.98      729.80    116.89 o 
  -3  -1   4      624.48      623.29     97.28 o 
  -2  -1   4      576.55      501.60    101.89 o 
  -1  -1   4     1783.52     1668.42     99.78 o 
   0  -1   4       52.83       32.87      7.31 o 
   1  -1   4       99.70      128.55     15.38 o 
   2  -1   4     1030.52      931.28     58.79 o 
   3  -1   4     3951.45     3759.92    200.54 o 
   4  -1   4      941.22     1071.56     70.27 o 
   5  -1   4     1146.82      957.51    142.27 o 
   6  -1   4        1.08      -10.05     16.23 o 
   7  -1   4       70.28       53.14     21.66 o 
   8  -1   4        1.83       42.83     19.92 o 
   9  -1   4      221.25      157.89     27.57 o 
  10  -1   4      149.25      155.34     32.30 o 
 -11   0   4      461.39      561.59     58.06 o 
 -10   0   4      122.84      210.68     60.56 o 
  -9   0   4      468.83      525.87     83.82 o 
  -8   0   4       21.15       -4.59     32.11 o 
  -7   0   4        0.19        3.66     15.92 o 
  -6   0   4      990.89     1133.53     75.23 o 
  -5   0   4      837.10     1082.77    138.42 o 
  -4   0   4      480.08      543.69     95.74 o 
  -3   0   4    12129.68    10900.03   1165.83 o 
  -2   0   4     3982.83     3882.48    230.19 o 
  -1   0   4        8.52       -4.14      5.00 o 
   0   0   4     1014.79     1063.32     65.87 o 
   1   0   4      597.91      633.53     62.10 o 
   2   0   4       26.90       69.00     23.26 o 
   3   0   4      430.51      564.33     40.94 o 
   4   0   4      225.88      241.53     24.42 o 
   5   0   4      577.91      572.60    107.09 o 
   6   0   4      548.03      497.69     55.37 o 
   7   0   4      196.10      152.28     26.03 o 
   8   0   4        4.68       40.84     23.45 o 
   9   0   4      111.04      116.84     26.81 o 
 -11   1   4      216.85      253.32     58.64 o 
 -10   1   4        1.20       79.34     45.76 o 
  -9   1   4       21.83       53.96     19.50 o 
  -8   1   4      262.26      402.96    105.85 o 
  -7   1   4      665.26      789.52     58.67 o 
  -6   1   4     1339.71     1531.75     88.23 o 
  -5   1   4     4548.86     5554.08    784.59 o 
  -4   1   4     4799.70     4694.20    379.51 o 
  -3   1   4     5823.79     6078.26    492.28 o 
  -2   1   4      162.72      147.20     19.02 o 
  -1   1   4      941.63     1024.79     57.75 o 
   0   1   4      476.46      634.44     78.06 o 
   1   1   4      128.97      167.06     15.56 o 
   2   1   4     1643.70     1769.99    110.55 o 
   3   1   4     6432.03     6212.61    367.48 o 
   4   1   4      805.99      735.95     59.21 o 
   5   1   4        4.62       18.54     29.03 o 
   6   1   4     1511.62     1376.41    342.79 o 
   7   1   4       99.67       94.34     37.30 o 
   8   1   4      118.10      116.25     35.76 o 
   9   1   4        1.56       -6.27     22.06 o 
 -12   2   4       54.82      -26.53    125.73 o 
 -11   2   4      105.08      123.04    131.12 o 
 -10   2   4      156.22      192.27     34.90 o 
  -9   2   4      149.08      340.69     68.34 o 
  -8   2   4        7.51        7.57     15.74 o 
  -7   2   4     1710.19     1758.90    102.20 o 
  -5   2   4      427.45      463.56     36.56 o 
  -4   2   4     1529.91     1749.74    160.58 o 
  -3   2   4      542.34      639.72     73.99 o 
  -2   2   4     8665.42     8480.78    667.39 o 
  -1   2   4        6.88       -3.55      9.99 o 
   0   2   4     6733.17     5339.73    449.50 o 
   1   2   4     4420.63     4411.54    260.94 o 
   2   2   4      146.15      153.53     29.22 o 
   3   2   4      883.40      975.88     88.24 o 
   4   2   4        1.27        9.21     14.49 o 
   5   2   4      560.03      605.23     47.18 o 
   6   2   4       25.34      100.91     29.03 o 
   7   2   4        8.90      -22.48     25.19 o 
   8   2   4       57.86       40.63     24.22 o 
   9   2   4       12.96       40.66     31.34 o 
 -12   3   4       24.82      -64.98    123.43 o 
 -11   3   4       34.35       -8.07    144.96 o 
 -10   3   4      140.33      -86.90    136.12 o 
  -9   3   4        1.79        9.92     19.50 o 
  -8   3   4     1146.86     1474.04     89.54 o 
  -7   3   4     2807.56     3173.18    177.43 o 
  -6   3   4      505.52      610.88     40.62 o 
  -5   3   4      677.78      748.68     46.22 o 
  -4   3   4      595.98      654.50     72.12 o 
  -3   3   4      349.69      541.33     70.36 o 
  -2   3   4      114.53      118.04     33.26 o 
  -1   3   4      246.06      367.79     42.00 o 
   0   3   4      795.79      910.09     68.23 o 
   1   3   4        3.55        5.07     15.42 o 
   2   3   4     9228.36     9429.13    557.78 o 
   3   3   4     2164.01     2241.11    140.73 o 
   4   3   4      466.29      473.68     40.00 o 
   5   3   4     1047.44     1051.53    105.36 o 
   6   3   4      497.29      472.86     48.06 o 
   7   3   4        5.80      -27.70     40.18 o 
   8   3   4      109.09      181.06     30.86 o 
 -12   4   4        5.38     -115.31    101.13 o 
 -11   4   4      125.67      155.09     92.67 o 
 -10   4   4      703.92      703.73    121.51 o 
  -9   4   4      173.29      213.69     79.31 o 
  -8   4   4      282.93      287.77     73.96 o 
  -7   4   4       87.79      197.25     83.82 o 
  -6   4   4      383.17      485.71     33.37 o 
  -5   4   4      841.26     1040.80    102.07 o 
  -4   4   4      624.27      689.90     80.15 o 
  -3   4   4      369.83      342.26     46.07 o 
  -2   4   4    10810.22    10531.88    833.38 o 
  -1   4   4     7088.58     6170.47    327.27 o 
   0   4   4      461.20      516.04     39.60 o 
   1   4   4      611.45      570.26     56.73 o 
   2   4   4     1478.50     1781.19    112.19 o 
   3   4   4        0.56       36.75     30.95 o 
   4   4   4      459.99      546.11     45.77 o 
   5   4   4      120.51      201.96     36.34 o 
   6   4   4      447.53      668.53     55.43 o 
   7   4   4      455.35      446.39     44.55 o 
   8   4   4      216.42      218.84     34.08 o 
 -12   5   4       90.92       35.30    103.43 o 
 -11   5   4      150.96      129.62     89.48 o 
 -10   5   4        0.52      -83.32     68.73 o 
  -9   5   4       12.90       30.55     65.69 o 
  -8   5   4      903.05      729.07    107.70 o 
  -7   5   4      408.48      543.07     78.25 o 
  -6   5   4       14.06       13.35     43.91 o 
  -5   5   4     1241.12     1493.55    139.56 o 
  -4   5   4      152.73      157.38     55.56 o 
  -3   5   4     2051.40     2143.54    183.78 o 
  -2   5   4     1777.72     1672.79    142.06 o 
  -1   5   4     2608.36     2495.84    134.11 o 
   0   5   4     1347.08     1477.64     96.79 o 
   1   5   4     2259.92     2422.69    138.01 o 
   2   5   4       27.27       19.73     17.30 o 
   3   5   4      949.67      894.84    126.31 o 
   4   5   4      120.56      148.46     24.16 o 
   5   5   4       54.02       12.02     19.45 o 
   6   5   4       14.97       52.21     70.36 o 
   7   5   4      171.89      352.98    109.39 o 
 -11   6   4      372.66      355.76    104.57 o 
 -10   6   4      350.23      304.21    149.19 o 
  -9   6   4      503.21      464.04     94.42 o 
  -8   6   4       57.81      106.91     70.75 o 
  -7   6   4      205.28      239.73     65.95 o 
  -6   6   4      296.83      318.77     57.19 o 
  -5   6   4     1405.69     1340.58    136.26 o 
  -4   6   4        1.03      -26.98     32.45 o 
  -3   6   4     3483.51     3212.10    267.78 o 
  -2   6   4       18.70       -7.50     29.09 o 
  -1   6   4       43.29       43.16     33.21 o 
   0   6   4      879.98      940.23     56.68 o 
   1   6   4        4.68      -15.53     15.71 o 
   2   6   4      320.66      410.35     34.91 o 
   3   6   4      693.55      807.59     58.98 o 
   4   6   4        1.39        7.10     48.26 o 
   5   6   4       56.22       34.46     23.65 o 
   6   6   4      339.10      431.53     79.40 o 
   7   6   4      191.92      195.52     33.64 o 
 -11   7   4       38.77      -66.14    119.20 o 
 -10   7   4       76.48       24.92     78.40 o 
  -9   7   4        6.48        0.42     60.60 o 
  -8   7   4       83.49      126.99     63.28 o 
  -7   7   4      306.01      344.18     81.32 o 
  -6   7   4     2787.34     2637.00    231.01 o 
  -5   7   4     1609.76     1329.98    131.09 o 
  -4   7   4      431.90      470.10     67.93 o 
  -3   7   4       12.03       -8.19     33.42 o 
  -2   7   4      105.52      130.34     42.59 o 
  -1   7   4      267.93      147.27     54.98 o 
   0   7   4      637.64      545.76     85.56 o 
   1   7   4      130.93      133.10     19.39 o 
   2   7   4      455.28      501.22     49.79 o 
   3   7   4     1575.42     1793.07    116.34 o 
   4   7   4      285.85      352.98     38.84 o 
   5   7   4       17.99       22.16     20.88 o 
   6   7   4       94.25       75.47     25.56 o 
 -11   8   4       15.13     -174.18    127.27 o 
 -10   8   4      125.00       13.46    125.35 o 
  -9   8   4        5.37        1.54     87.28 o 
  -8   8   4        3.61       21.05     49.22 o 
  -7   8   4      848.21      300.33    310.87 o 
  -6   8   4       64.02       72.78     50.92 o 
  -5   8   4       24.65       -0.69     46.34 o 
  -4   8   4      753.02      937.45    138.81 o 
  -3   8   4      568.70      630.91     99.97 o 
  -2   8   4      172.17      239.34     60.25 o 
  -1   8   4      354.21      407.43     71.59 o 
   0   8   4      698.61      760.69    141.88 o 
   1   8   4      310.64      269.16    102.66 o 
   2   8   4      514.65      470.25    136.12 o 
   3   8   4      173.03       89.21     83.82 o 
   4   8   4      105.81      160.65     44.41 o 
   5   8   4       14.73       87.89     26.64 o 
 -11   9   4       17.05      -80.36    123.04 o 
 -10   9   4       69.23      -28.84    118.81 o 
  -9   9   4       16.84      -24.99     94.59 o 
  -8   9   4       28.25        5.38     79.21 o 
  -7   9   4      681.86      524.81     89.03 o 
  -6   9   4      682.67      311.19     65.80 o 
  -5   9   4      185.18      131.49     92.28 o 
  -4   9   4      275.75      371.85     71.99 o 
  -3   9   4      495.66      387.23    122.85 o 
  -2   9   4      100.11       63.64     52.94 o 
  -1   9   4      120.97      138.46     59.68 o 
   0   9   4       16.27      -93.05     63.06 o 
   1   9   4      144.82      148.04     95.74 o 
   2   9   4      587.82      748.25    157.65 o 
   3   9   4       77.58       58.83     97.66 o 
   4   9   4        4.23      -20.76     85.36 o 
 -10  10   4       50.82       45.76    128.43 o 
  -9  10   4       84.60       89.59    108.05 o 
  -8  10   4       76.99      106.12    114.58 o 
  -7  10   4       22.10       -8.84     84.98 o 
  -6  10   4      366.71      382.20    126.50 o 
  -5  10   4       93.11      106.39     57.94 o 
  -4  10   4      330.43      254.13     64.86 o 
  -3  10   4      251.68      268.58     90.74 o 
  -2  10   4      678.36      614.72    140.73 o 
  -1  10   4      655.97      617.39    121.70 o 
   0  10   4       47.64       -2.69     84.98 o 
   1  10   4        3.56      -24.61     89.97 o 
   2  10   4       10.00      -52.68     88.44 o 
  -9  11   4        0.23      -60.75    108.43 o 
  -8  11   4      115.33      183.41    113.81 o 
  -7  11   4       49.05       41.14     97.66 o 
  -6  11   4       17.31      -50.37     93.44 o 
  -5  11   4      263.07      237.24    121.89 o 
  -4  11   4      119.16      129.58     93.44 o 
  -3  11   4        2.60      -13.76     59.05 o 
  -2  11   4      388.61      468.32    112.85 o 
  -1  11   4       85.14       13.07     90.74 o 
   0  11   4       83.52      253.39    101.89 o 
   1  11   4        9.75       51.14    101.89 o 
   2  11   4        5.79      -64.21    101.89 o 
  -8  12   4       41.56       12.30    112.28 o 
  -7  12   4       60.21      145.73    116.89 o 
  -6  12   4       80.36       47.29    111.12 o 
  -5  12   4      235.83      156.88    125.35 o 
  -4  12   4       31.05      -37.68     95.36 o 
  -3  12   4      270.12      166.11    108.82 o 
  -2  12   4       12.62       15.76     94.20 o 
  -1  12   4       64.19        3.08    111.51 o 
   0  12   4       31.12       36.14    114.58 o 
   1  12   4        1.86       30.76    119.97 o 
  -7  13   4       94.81      102.66    119.20 o 
  -6  13   4       56.14       57.68    133.42 o 
  -5  13   4       28.71       90.36    121.89 o 
  -4  13   4       57.05       72.67    119.20 o 
  -3  13   4        5.72        9.23    106.51 o 
   0 -13   5       62.57       72.29     25.38 o 
   1 -13   5        0.57       32.30     20.76 o 
   2 -13   5       61.62      121.89     24.99 o 
   3 -13   5      260.19      342.21     38.84 o 
   5 -13   5      364.52      575.99    167.26 o 
  -3 -12   5        4.37       43.45     20.76 o 
  -2 -12   5       53.48       57.68     23.45 o 
  -1 -12   5       24.16      108.82     24.99 o 
   0 -12   5      346.58      394.89     41.14 o 
   1 -12   5       58.61      134.58     24.99 o 
   2 -12   5       16.69       -4.23     17.30 o 
   3 -12   5       53.98      132.27     23.84 o 
   4 -12   5       18.54       17.30     19.99 o 
   5 -12   5       38.72       68.12     80.55 o 
   6 -12   5        2.66      171.49    119.97 o 
  -4 -11   5        5.86      -26.15     18.46 o 
  -3 -11   5        8.53       84.21     21.15 o 
  -2 -11   5        8.90       20.76     19.23 o 
  -1 -11   5      417.44      266.46     32.30 o 
   0 -11   5      134.87      190.33     26.92 o 
   1 -11   5       66.03      146.88     23.07 o 
   2 -11   5      497.99      539.46     48.83 o 
   3 -11   5       92.24       89.21     21.92 o 
   4 -11   5        8.66        6.92     18.46 o 
   5 -11   5       52.95       75.63     70.94 o 
   6 -11   5        0.31      149.19    113.05 o 
   7 -11   5       18.40      154.19    117.66 o 
  -3 -10   5       30.78       67.29     19.23 o 
  -2 -10   5      129.12      219.94     27.68 o 
  -1 -10   5     1580.17     1718.75    127.66 o 
   0 -10   5       50.13       31.91     15.00 o 
   1 -10   5       23.25        7.69     14.61 o 
   2 -10   5       70.47       -2.31     15.00 o 
   3 -10   5      116.03      201.10     26.53 o 
   4 -10   5        8.94       71.90     19.23 o 
   5 -10   5      641.13      858.60    153.42 o 
   6 -10   5       94.30       90.41     34.03 o 
   7 -10   5       15.69      -32.29     64.21 o 
   8 -10   5      174.30      154.74     43.64 o 
  -6  -9   5       21.37       -4.23    108.05 o 
  -5  -9   5      214.47      175.72    102.28 o 
  -4  -9   5      401.21      369.90    102.66 o 
  -3  -9   5       17.24       40.40     15.77 o 
  -2  -9   5      436.80      355.29     34.99 o 
  -1  -9   5       13.67        2.69     12.69 o 
   0  -9   5       14.95       -3.85     13.46 o 
   1  -9   5       23.90       41.14     13.46 o 
   2  -9   5       67.83      119.58     18.84 o 
   3  -9   5       24.28       29.61     14.23 o 
   4  -9   5      538.15      595.22     50.76 o 
   5  -9   5       79.42      110.95     64.21 o 
   6  -9   5       90.98       45.27     51.33 o 
   7  -9   5        1.93      -29.30     34.41 o 
   8  -9   5        9.37      -27.79     18.52 o 
   9  -9   5        0.10       18.46     23.84 o 
  -7  -8   5        5.44      105.36    115.35 o 
  -6  -8   5        6.20       -0.38     95.36 o 
  -5  -8   5      968.71      571.76    139.58 o 
  -4  -8   5        3.92       -9.23     74.98 o 
  -3  -8   5      111.66       72.29     71.52 o 
  -2  -8   5      641.07      653.57     82.48 o 
  -1  -8   5       25.00       15.76     11.15 o 
   0  -8   5      279.18      288.38     28.84 o 
   1  -8   5      153.15      162.26     21.15 o 
   2  -8   5        1.02      -15.57     10.38 o 
   3  -8   5      277.59      240.70     25.76 o 
   4  -8   5     1473.99     1533.03    113.81 o 
   5  -8   5       41.18       67.22     18.73 o 
   6  -8   5        4.36       -8.17     70.36 o 
   7  -8   5      292.42      298.46     45.37 o 
   8  -8   5        0.30      -27.68     18.46 o 
   9  -8   5       15.64      -31.15     20.76 o 
  -8  -7   5      210.87      152.65    124.20 o 
  -7  -7   5      233.51      135.35    106.89 o 
  -6  -7   5      218.44      154.96     91.90 o 
  -5  -7   5      872.87      643.67    122.66 o 
  -4  -7   5        0.96       18.46     71.90 o 
  -3  -7   5      444.98      384.51     89.97 o 
  -2  -7   5      347.57      327.24     28.23 o 
  -1  -7   5      131.31      188.87     19.70 o 
   0  -7   5     3256.34     2965.32    213.02 o 
   1  -7   5      908.31      824.00     63.44 o 
   2  -7   5       54.99       76.90     13.46 o 
   3  -7   5      960.34     1069.70     81.13 o 
   4  -7   5     1027.18     1034.33     78.82 o 
   5  -7   5      261.74      338.61     32.26 o 
   6  -7   5        1.90       15.57     24.42 o 
   7  -7   5        2.37      -25.38     16.92 o 
   8  -7   5      242.26      289.92     34.99 o 
   9  -7   5       93.46       37.68     22.30 o 
  -9  -6   5      121.88      115.35    126.89 o 
  -8  -6   5       17.84      101.89    113.05 o 
  -7  -6   5       10.56       27.68     96.51 o 
  -6  -6   5      281.21      329.91     99.20 o 
  -5  -6   5        1.01      -12.69     67.29 o 
  -4  -6   5      258.84      308.38     86.13 o 
  -3  -6   5     1582.77     1508.42    186.10 o 
  -2  -6   5       30.42       31.88     12.65 o 
  -1  -6   5      427.67      467.89     34.79 o 
   0  -6   5      892.52      793.04     65.37 o 
   1  -6   5      514.73      511.40     41.91 o 
   2  -6   5      147.65      164.18     18.84 o 
   3  -6   5      609.63      723.64     56.52 o 
   4  -6   5      160.61      191.87     22.30 o 
   5  -6   5      694.01      921.91     65.14 o 
   6  -6   5       47.01      -16.42     28.07 o 
   7  -6   5      131.57      226.86     29.61 o 
   8  -6   5       25.28      -28.84     19.23 o 
   9  -6   5       52.70       30.76     23.07 o 
  -9  -5   5      266.95      182.26    133.81 o 
  -8  -5   5        0.08      -46.53     96.13 o 
  -7  -5   5      165.96      159.19     89.59 o 
  -6  -5   5      912.58      745.56    136.12 o 
  -5  -5   5        0.70       30.38     66.14 o 
  -4  -5   5     1209.59     1269.26    176.87 o 
  -3  -5   5      477.74      467.56     91.90 o 
  -2  -5   5       23.46       34.09     10.66 o 
  -1  -5   5     1735.23     1475.70     91.69 o 
   0  -5   5       70.36       92.67     13.07 o 
   1  -5   5      406.19      543.31     42.68 o 
   2  -5   5      557.00      632.90     49.22 o 
   3  -5   5     1612.67     1588.79    116.12 o 
   4  -5   5      181.70      237.24     24.99 o 
   5  -5   5      458.83      169.57     57.29 o 
   6  -5   5      105.62      143.23     24.99 o 
   7  -5   5        0.19      -27.11     18.07 o 
   8  -5   5      192.63      164.95     29.22 o 
   9  -5   5       23.37       27.68     22.30 o 
 -10  -4   5       18.41        4.23    116.89 o 
  -9  -4   5       25.22       25.76     99.59 o 
  -8  -4   5       54.16       52.29     92.28 o 
  -7  -4   5      359.04      427.96    131.50 o 
  -6  -4   5        6.54       91.90     74.59 o 
  -5  -4   5     1313.33     1370.00    179.95 o 
  -4  -4   5     6169.53     6036.77    679.81 o 
  -3  -4   5     1812.28     1707.21    204.17 o 
  -2  -4   5       49.84       57.73     10.66 o 
  -1  -4   5      561.17      561.89     51.72 o 
   0  -4   5      208.36      182.18     16.26 o 
   1  -4   5        3.47       22.69      8.07 o 
   2  -4   5        3.89       20.38      8.07 o 
   3  -4   5      306.44      412.58     34.61 o 
   4  -4   5      952.62      963.73     78.06 o 
   5  -4   5     3316.83     3559.19    220.72 o 
   6  -4   5      426.70      499.09     44.99 o 
   7  -4   5      124.57      145.73     24.99 o 
   8  -4   5        8.51       24.22     23.45 o 
   9  -4   5        0.58       59.60     24.61 o 
  10  -4   5       30.59       54.98     26.15 o 
 -10  -3   5       91.63       33.07    108.05 o 
  -9  -3   5       43.24       66.52    101.89 o 
  -8  -3   5      565.93      670.97    131.50 o 
  -7  -3   5      297.14      382.59    126.12 o 
  -6  -3   5       33.96      124.58     83.82 o 
  -5  -3   5     2134.78     2090.57    269.92 o 
  -4  -3   5     2971.83     3262.93    360.28 o 
  -3  -3   5       33.31       35.37     38.07 o 
  -2  -3   5       36.87       39.98     19.80 o 
  -1  -3   5       32.09       33.53      8.05 o 
   0  -3   5     2469.84     2522.41    150.75 o 
   1  -3   5      555.12      476.79     37.68 o 
   2  -3   5     7970.51     7574.03    534.85 o 
   3  -3   5      182.68      211.63     19.39 o 
   4  -3   5      410.81      397.90     28.84 o 
   5  -3   5      262.34      345.43     27.49 o 
   6  -3   5       38.45       20.76     18.84 o 
   7  -3   5       46.50       41.53     20.76 o 
   8  -3   5       48.66      174.57     27.68 o 
   9  -3   5      513.62      507.55     51.14 o 
 -11  -2   5      142.94      204.56    139.19 o 
 -10  -2   5      138.33      103.43    115.74 o 
  -9  -2   5      280.57      233.78    115.35 o 
  -8  -2   5      361.92      408.73    112.28 o 
  -7  -2   5       24.28      113.43     80.36 o 
  -6  -2   5       42.02      -24.61     58.45 o 
  -5  -2   5     1950.64     2243.60    275.69 o 
  -4  -2   5      491.94      643.67    120.35 o 
  -3  -2   5       75.06       51.14     42.68 o 
  -2  -2   5        8.73        9.38      6.02 o 
  -1  -2   5       89.72      110.89     11.96 o 
   0  -2   5     3342.04     3232.33    192.29 o 
   1  -2   5     3389.55     3249.79    192.83 o 
   2  -2   5       38.69       71.86     10.91 o 
   3  -2   5      799.49      715.81     48.35 o 
   4  -2   5      859.56      906.43     54.25 o 
   5  -2   5       46.50        8.88     56.52 o 
   6  -2   5      521.82      548.37     44.84 o 
   7  -2   5        2.57       -2.64     42.68 o 
   8  -2   5       41.91       17.69     22.69 o 
   9  -2   5        1.84      -21.92     21.15 o 
 -11  -1   5      102.38       10.77    127.66 o 
 -10  -1   5       46.18      119.58    112.28 o 
  -9  -1   5      575.21      581.38    121.50 o 
  -8  -1   5     1546.35     1320.40    216.09 o 
  -7  -1   5       63.98       54.60     68.83 o 
  -6  -1   5      303.57      359.13     97.28 o 
  -5  -1   5       35.63       51.14     53.83 o 
  -4  -1   5      673.67      878.60    121.12 o 
  -3  -1   5       15.88       15.76     32.68 o 
  -2  -1   5     2794.69     2840.36    170.25 o 
  -1  -1   5     2789.23     2864.67    170.76 o 
   0  -1   5    11045.78    10687.02    628.62 o 
   1  -1   5     1820.26     1870.46    112.41 o 
   2  -1   5     2436.01     2605.30    156.79 o 
   3  -1   5      499.29      582.82     37.22 o 
   4  -1   5      619.95      546.55     49.41 o 
   6  -1   5      834.32      784.15    155.92 o 
   7  -1   5       12.10      -14.35     18.47 o 
   8  -1   5       21.97       54.41     21.86 o 
   9  -1   5       29.78      -29.22     21.53 o 
 -11   0   5      115.98      170.72    135.73 o 
 -10   0   5       62.02      169.18    116.89 o 
  -9   0   5       37.48       54.60     95.74 o 
  -8   0   5       57.34       88.05     88.05 o 
  -7   0   5       14.30      -22.30     66.14 o 
  -6   0   5        5.28       59.60     55.37 o 
  -5   0   5     1369.54     1540.72    216.48 o 
  -4   0   5     3563.88     3780.48    412.96 o 
  -3   0   5    17085.87    17037.51    997.87 o 
  -2   0   5     3888.42     3786.80    226.62 o 
   0   0   5        4.92       -9.52      6.34 o 
   1   0   5     3843.53     3930.45    234.03 o 
   2   0   5     3501.10     3569.52    213.66 o 
   3   0   5       32.19       27.86     27.49 o 
   4   0   5      625.35      667.55     79.59 o 
   5   0   5     3901.10     3824.35    231.56 o 
   6   0   5       47.68       66.19     55.75 o 
   7   0   5     2198.25     2061.85    131.08 o 
   8   0   5       25.35       74.75     25.30 o 
   9   0   5       46.32       66.72     27.53 o 
 -11   1   5        2.44        5.38    130.35 o 
 -10   1   5      454.38      480.25    145.73 o 
  -9   1   5       92.07       19.23     89.21 o 
  -8   1   5      149.63      168.68     69.62 o 
  -7   1   5       73.75       59.10    112.66 o 
  -6   1   5      372.63      648.28     94.90 o 
  -5   1   5        4.91       40.93     38.99 o 
  -4   1   5     2400.55     2320.06    200.36 o 
  -3   1   5     3676.52     4134.95    222.28 o 
  -2   1   5      230.49      196.48     14.18 o 
  -1   1   5     7831.64     7060.47    417.21 o 
   0   1   5      229.99      351.28     25.72 o 
   1   1   5       46.35       50.99     10.42 o 
   2   1   5     4087.42     4277.47    254.50 o 
   3   1   5      175.58      288.03     27.11 o 
   4   1   5        3.07       11.55     14.09 o 
   5   1   5     1136.24     1170.34    216.86 o 
   6   1   5       15.87       -2.30     17.79 o 
   7   1   5      303.44      242.39     53.83 o 
   8   1   5       99.31      134.25     27.35 o 
   9   1   5       46.75      128.72     44.41 o 
 -12   2   5      144.98      213.02    134.58 o 
 -11   2   5        9.18      -92.67    115.35 o 
 -10   2   5      177.59      145.34     91.31 o 
  -9   2   5      536.61      597.84     45.97 o 
  -8   2   5     1664.25     1908.01    113.43 o 
  -7   2   5      150.21      211.46     65.97 o 
  -6   2   5       25.96       13.59     47.51 o 
  -5   2   5     2790.80     3030.80    263.00 o 
  -4   2   5     2616.25     2388.69    206.75 o 
  -3   2   5     1792.19     1887.55    191.48 o 
  -2   2   5      776.95      838.51     50.66 o 
  -1   2   5      642.34      564.53     33.85 o 
   0   2   5       91.63      120.06     28.91 o 
   1   2   5     3299.73     3305.05    199.60 o 
   2   2   5      692.77      761.03     52.86 o 
   3   2   5      293.96      347.17     31.29 o 
   4   2   5      588.42      486.23     40.71 o 
   5   2   5      852.88      805.11    170.14 o 
   6   2   5       57.90      114.84     23.90 o 
   7   2   5        1.50      -20.68     18.88 o 
   8   2   5       68.61      208.34     94.78 o 
 -12   3   5        2.45       81.90    127.27 o 
 -11   3   5      419.30      466.03    238.78 o 
 -10   3   5        1.21      -99.73     70.82 o 
  -9   3   5        1.34      -59.48     66.79 o 
  -8   3   5      527.77      567.96    100.04 o 
  -7   3   5      404.70      571.87     80.54 o 
  -6   3   5     2223.96     2379.92    218.96 o 
  -5   3   5      732.35      982.16    102.92 o 
  -4   3   5     5088.76     5315.98    428.75 o 
  -3   3   5     1212.90     1315.98    124.76 o 
  -2   3   5      978.33      890.32     87.60 o 
  -1   3   5        3.55        2.63      6.78 o 
   0   3   5      359.51      306.48     30.64 o 
   1   3   5     4073.59     4269.42    255.49 o 
   2   3   5      809.44      837.09     57.80 o 
   3   3   5      152.01      132.35     21.23 o 
   4   3   5       66.39       24.21     18.52 o 
   5   3   5       48.39       70.13     26.92 o 
   6   3   5       16.32      -33.32     22.21 o 
   7   3   5      355.19      642.57    109.97 o 
   8   3   5      189.89      235.65     33.22 o 
 -12   4   5       25.00       15.25     94.27 o 
 -11   4   5      289.62      199.53    102.25 o 
 -10   4   5       19.70      -49.69     70.92 o 
  -9   4   5       46.96       97.97     72.47 o 
  -8   4   5      260.00      185.22     74.45 o 
  -7   4   5       36.14       15.48     49.81 o 
  -6   4   5      616.89      758.45     95.11 o 
  -5   4   5     1683.06     2029.10    193.10 o 
  -4   4   5       27.66       -5.57     31.04 o 
  -3   4   5       27.69       -2.37     31.74 o 
  -2   4   5       66.82       32.83     28.03 o 
  -1   4   5      495.65      375.54     44.53 o 
   0   4   5      491.50      474.82     51.29 o 
   1   4   5     1628.33     1768.04    165.34 o 
   2   4   5      120.82      127.60     20.57 o 
   3   4   5      937.33     1141.89    110.93 o 
   4   4   5      430.26      447.38     40.64 o 
   5   4   5       90.09      122.89     24.80 o 
   6   4   5       93.63       76.99     24.15 o 
   7   4   5      163.98      290.31     36.53 o 
   8   4   5       19.37      139.34     56.91 o 
 -12   5   5       40.78      -33.54     97.42 o 
 -11   5   5      284.85      139.23    135.73 o 
 -10   5   5        0.61      -32.63     73.07 o 
  -9   5   5        5.04       46.76     67.34 o 
  -8   5   5     1930.11     1525.23    217.25 o 
  -7   5   5      173.33      229.13     63.95 o 
  -6   5   5       61.29       56.66     44.45 o 
  -5   5   5     1747.17     2163.54    188.41 o 
  -4   5   5     3117.49     3179.39    261.08 o 
  -3   5   5     2884.95     2850.29    242.17 o 
  -2   5   5     3360.69     2941.22    249.62 o 
  -1   5   5      621.07      590.46     37.66 o 
   0   5   5     1698.73     1519.75     85.82 o 
   1   5   5       48.93       41.97     13.25 o 
   2   5   5        5.08      -19.43     15.38 o 
   3   5   5       17.07        2.64     14.94 o 
   4   5   5      261.76      340.19     35.31 o 
   5   5   5      296.72      388.45     39.37 o 
   6   5   5       23.51       72.19     26.00 o 
   7   5   5      138.94      181.73     30.86 o 
 -12   6   5      266.71      231.58    119.63 o 
 -11   6   5        4.16      -93.86     85.00 o 
 -10   6   5       52.70       45.07     78.61 o 
  -9   6   5      306.38      192.48     69.18 o 
  -8   6   5       82.50       82.71     60.18 o 
  -7   6   5      373.99      287.51     58.80 o 
  -6   6   5     2813.70     2661.56    343.37 o 
  -5   6   5      215.84      199.73     49.06 o 
  -4   6   5     2844.82     2834.44    239.71 o 
  -3   6   5     2806.12     2335.53    199.79 o 
  -2   6   5        0.88      -17.44     34.90 o 
  -1   6   5     1270.20     1333.98     78.71 o 
   0   6   5      356.67      328.84     25.65 o 
   1   6   5       83.22      102.53     29.99 o 
   2   6   5     1218.32     1346.22    122.27 o 
   3   6   5      749.12      801.49     94.20 o 
   4   6   5      103.54       66.36     38.45 o 
   5   6   5       78.14      112.13     24.71 o 
   6   6   5      145.42      176.13     30.26 o 
 -11   7   5        0.11      -62.67    128.43 o 
 -10   7   5        6.46       45.17     72.74 o 
  -9   7   5      531.59      418.06     79.58 o 
  -8   7   5      436.69      320.79     71.47 o 
  -7   7   5      317.23      252.89     60.66 o 
  -6   7   5      494.29      508.26     74.44 o 
  -5   7   5       10.93      -28.03     41.74 o 
  -4   7   5        3.65       -7.38     39.80 o 
  -3   7   5      259.01      363.57     52.46 o 
  -2   7   5      158.83      164.43     47.95 o 
  -1   7   5      432.45      446.41     64.82 o 
   0   7   5        5.70       -8.62     10.07 o 
   1   7   5       12.50       25.33     28.45 o 
   2   7   5     1595.97     1626.20    109.06 o 
   3   7   5     1235.78     1221.61     85.69 o 
   4   7   5        2.61       25.54     20.51 o 
   5   7   5      155.93      167.26     64.60 o 
   6   7   5       84.01       62.84     24.94 o 
 -11   8   5       13.19      -93.44    127.27 o 
 -10   8   5        7.94     -103.05    101.13 o 
  -9   8   5        0.63       -9.40     62.64 o 
  -8   8   5     1102.83      705.16    108.34 o 
  -7   8   5      280.10      227.43     66.33 o 
  -6   8   5      186.59      160.45     60.29 o 
  -5   8   5       69.31      104.06     52.38 o 
  -4   8   5      203.86      215.62     61.58 o 
  -3   8   5       72.16      125.16     51.66 o 
  -2   8   5      726.00      636.84     84.13 o 
  -1   8   5       23.81        9.92     46.41 o 
   0   8   5       16.51       29.61     74.98 o 
   1   8   5      330.44      484.48    111.89 o 
   2   8   5      968.18      994.47     70.12 o 
   3   8   5        3.06       29.05     32.88 o 
   4   8   5       12.08       95.36     25.76 o 
   5   8   5        1.21       73.36     29.61 o 
 -11   9   5      199.02       61.52    137.65 o 
 -10   9   5      145.23      -47.68    120.74 o 
  -9   9   5       11.74       93.44    108.05 o 
  -8   9   5      110.12      190.59     68.63 o 
  -7   9   5      338.31      242.17     76.39 o 
  -6   9   5      263.16      198.82     70.07 o 
  -5   9   5      797.37      719.07    101.41 o 
  -4   9   5       49.41       89.70     51.91 o 
  -3   9   5     1052.93      920.78    112.79 o 
  -2   9   5     1055.46     1010.34    123.67 o 
  -1   9   5      788.36      767.24    100.19 o 
   0   9   5      197.21      128.81     93.05 o 
   1   9   5      109.64       34.99     88.82 o 
   2   9   5       60.42      120.74     96.90 o 
   3   9   5       66.91       28.07     87.67 o 
   4   9   5       67.26      207.25    109.97 o 
 -10  10   5        5.35      -19.61    112.28 o 
  -9  10   5        0.42      -42.30    100.74 o 
  -8  10   5       10.47      -38.45     96.13 o 
  -7  10   5       39.45       16.92     93.44 o 
  -6  10   5      312.71      268.35     66.73 o 
  -5  10   5       19.72      -25.04     56.20 o 
  -4  10   5      122.67      118.44     62.36 o 
  -3  10   5      148.43      130.64     61.50 o 
  -2  10   5      720.65      831.46    113.21 o 
  -1  10   5      194.01      149.19     95.36 o 
   0  10   5       53.59       47.29     92.28 o 
   1  10   5        1.48       12.30     91.51 o 
   2  10   5       95.96       60.75    104.97 o 
   3  10   5      375.43      313.37    136.50 o 
  -9  11   5        5.73      -24.99    106.51 o 
  -8  11   5        4.72      -49.60    104.59 o 
  -7  11   5        0.14      -18.84    102.66 o 
  -6  11   5       91.60       59.21    101.13 o 
  -5  11   5      234.18      183.41    116.51 o 
  -4  11   5      144.12      110.54     71.62 o 
  -3  11   5      737.00      700.43    109.66 o 
  -2  11   5      155.84      195.29     77.52 o 
  -1  11   5       90.14       58.83     94.97 o 
   0  11   5        9.72      -26.15     92.67 o 
   1  11   5        8.38      -41.14    103.05 o 
   2  11   5       20.98       92.28    124.58 o 
  -8  12   5       36.32      -50.37    110.74 o 
  -7  12   5      221.31       88.05    121.12 o 
  -6  12   5      446.08      476.02    170.34 o 
  -5  12   5       88.16       41.14    108.43 o 
  -4  12   5       46.18      -12.69    105.74 o 
  -3  12   5       60.39       34.61    101.13 o 
  -2  12   5       89.95      127.66    114.97 o 
  -1  12   5       34.21      -20.76    111.51 o 
   0  12   5       95.58      185.33    122.66 o 
  -6  13   5       16.59       62.29    118.81 o 
  -5  13   5        3.09      -50.76    121.89 o 
  -4  13   5       19.50      -56.14    117.27 o 
   0 -13   6       10.34        6.15     19.99 o 
   1 -13   6       10.94      -31.72     21.15 o 
   2 -13   6       12.96       25.38     20.76 o 
   3 -13   6      117.36      162.26     29.22 o 
  -2 -12   6        2.18      -28.26     18.84 o 
  -1 -12   6       99.02       99.20     23.45 o 
   0 -12   6       30.34       67.29     22.69 o 
   1 -12   6       44.95        3.85     17.69 o 
   2 -12   6       72.09       15.00     19.99 o 
   3 -12   6      137.46      113.05     25.38 o 
   4 -12   6       57.93       14.61     20.76 o 
   5 -12   6      151.39      180.84    141.31 o 
   6 -12   6       18.63       26.29    109.39 o 
  -4 -11   6        9.76      -13.07     19.23 o 
  -3 -11   6       37.55       19.99     19.99 o 
  -2 -11   6      449.15      386.05     40.37 o 
  -1 -11   6      562.01      649.43     57.29 o 
   0 -11   6      380.79      419.88     42.68 o 
   1 -11   6       17.83       34.99     17.69 o 
   2 -11   6        2.02        3.46     16.15 o 
   3 -11   6        3.27      -11.54     17.30 o 
   4 -11   6       19.57        0.00     18.46 o 
   5 -11   6        0.42        9.82     94.97 o 
   6 -11   6       10.38      253.78    126.50 o 
   7 -11   6       68.70       -2.46     96.51 o 
  -5 -10   6      224.07      207.63     31.91 o 
  -4 -10   6      110.11       94.20     23.84 o 
  -3 -10   6       10.40       -5.00     18.07 o 
  -2 -10   6       81.40      102.28     20.38 o 
  -1 -10   6     1025.73      976.27     77.29 o 
   0 -10   6        0.52       -1.92     14.23 o 
   1 -10   6       90.65       79.98     18.84 o 
   2 -10   6      162.53      223.40     27.68 o 
   3 -10   6      507.26      548.69     49.22 o 
   4 -10   6      394.66      406.81     41.53 o 
   5 -10   6      213.58      239.77     47.68 o 
   6 -10   6        0.11       -1.67     87.09 o 
   7 -10   6        3.88      -45.24     47.68 o 
  -6  -9   6      387.52      243.78    124.97 o 
  -5  -9   6      105.36       46.91     92.28 o 
  -4  -9   6       42.52       62.67     18.84 o 
  -3  -9   6      743.27      594.83     51.52 o 
  -2  -9   6      148.68      169.57     22.69 o 
  -1  -9   6       75.36       96.51     17.30 o 
   0  -9   6        7.86        8.84     12.69 o 
   1  -9   6       13.48       19.23     13.84 o 
   2  -9   6      109.11      112.28     18.84 o 
   3  -9   6      164.25      120.35     20.76 o 
   4  -9   6     1032.99     1241.96     94.97 o 
   5  -9   6        2.70       16.00    103.24 o 
   6  -9   6        3.01      -32.60     80.75 o 
   7  -9   6       47.32       58.13     47.49 o 
   8  -9   6        2.75      -18.84     23.84 o 
  -7  -8   6      134.29       74.59    110.74 o 
  -6  -8   6      401.51      269.16    111.51 o 
  -5  -8   6      965.73      629.82    148.42 o 
  -4  -8   6      243.82      238.39     89.59 o 
  -3  -8   6        2.87       25.38     18.84 o 
  -2  -8   6      398.90      450.64     40.37 o 
  -1  -8   6       19.64       22.69     11.92 o 
   0  -8   6       11.41      -14.61     13.07 o 
   1  -8   6       86.88      114.58     17.69 o 
   2  -8   6      664.96      687.12     54.60 o 
   3  -8   6      411.18      330.68     32.30 o 
   4  -8   6     1579.32     1639.93    121.89 o 
   5  -8   6       55.72      292.23    101.13 o 
   6  -8   6       90.53      124.37     45.56 o 
   7  -8   6       20.74        4.81     63.83 o 
   8  -8   6       29.51       -6.15     23.45 o 
  -8  -7   6        9.49       20.76    116.51 o 
  -7  -7   6       54.14       64.60    105.36 o 
  -6  -7   6       94.20       59.98     94.97 o 
  -5  -7   6      392.02      295.69    104.97 o 
  -4  -7   6      148.31      138.04     78.44 o 
  -3  -7   6      127.98      125.74     22.49 o 
  -2  -7   6      199.97      209.76     22.99 o 
  -1  -7   6     1162.64     1102.77     83.05 o 
   0  -7   6     1259.78     1295.79     96.51 o 
   1  -7   6       89.63      178.03     21.53 o 
   2  -7   6       46.93       37.68     12.30 o 
   3  -7   6      350.93      411.42     37.30 o 
   4  -7   6      122.69       93.44     18.46 o 
   5  -7   6      417.49      474.91     73.06 o 
   6  -7   6       39.91       30.76     39.41 o 
   7  -7   6      326.00      273.39     33.84 o 
   8  -7   6      184.21      236.86     32.68 o 
   9  -7   6       65.21      -18.84     23.07 o 
  -9  -6   6      394.11      351.44    149.57 o 
  -8  -6   6        3.94      185.72    125.73 o 
  -7  -6   6      241.34       71.52    104.97 o 
  -6  -6   6       89.94      118.04     96.13 o 
  -5  -6   6        5.28        6.15     71.90 o 
  -4  -6   6      108.67      115.74     68.44 o 
  -3  -6   6     1128.55     1222.16    108.82 o 
  -2  -6   6       78.79       75.79     33.45 o 
  -1  -6   6     1560.30     1501.58     93.28 o 
   0  -6   6     2782.72     2685.79    193.02 o 
   1  -6   6      384.47      418.34     35.76 o 
   2  -6   6     1066.31     1110.07     83.05 o 
   3  -6   6      233.19      299.15     29.22 o 
   4  -6   6      264.44      327.99     32.30 o 
   5  -6   6      179.67      196.09     49.99 o 
   6  -6   6       81.65      128.08     23.06 o 
   7  -6   6       18.03      -21.15     19.61 o 
   8  -6   6        1.16       11.54     20.38 o 
   9  -6   6        0.90      -10.00     22.30 o 
  -9  -5   6      137.78       76.90    119.20 o 
  -8  -5   6        9.46        8.46     99.97 o 
  -7  -5   6      187.33      169.18    103.05 o 
  -6  -5   6       12.52       77.29     81.90 o 
  -5  -5   6      412.27      400.66    118.81 o 
  -4  -5   6     2466.92     2693.48    338.75 o 
  -3  -5   6       22.74       15.76     11.73 o 
  -2  -5   6     1718.37     1631.56    101.01 o 
  -1  -5   6     2269.23     1914.33    115.26 o 
   0  -5   6        0.79       -6.15      8.84 o 
   1  -5   6      150.67      144.19     16.92 o 
   2  -5   6     1102.75     1200.05     88.82 o 
   3  -5   6      559.59      664.04     53.06 o 
   4  -5   6     1066.11     1116.61     84.59 o 
   5  -5   6      270.15      309.09     40.37 o 
   6  -5   6        0.60       16.92     18.07 o 
   7  -5   6       63.27       54.98     21.15 o 
   8  -5   6      151.70       90.74     24.99 o 
   9  -5   6        1.93       -4.23     23.07 o 
 -10  -4   6       38.75       81.52    129.58 o 
  -9  -4   6       49.61       44.60    107.28 o 
  -8  -4   6      385.18      209.94    127.27 o 
  -7  -4   6       10.43       17.30     79.21 o 
  -6  -4   6      295.42      292.23     97.28 o 
  -5  -4   6     2478.94     2387.79    283.00 o 
  -4  -4   6     3282.89     2890.34    346.44 o 
  -3  -4   6      882.56      852.89     73.63 o 
  -2  -4   6        3.90       -7.19      7.53 o 
  -1  -4   6      355.34      311.54     25.11 o 
   0  -4   6      319.61      325.45     38.64 o 
   1  -4   6     2070.21     2170.55    156.11 o 
   2  -4   6      161.05      144.57     16.92 o 
   3  -4   6      181.54      194.18     21.53 o 
   4  -4   6     3679.46     3788.17    270.69 o 
   5  -4   6      867.55      986.08    153.80 o 
   6  -4   6      124.60      101.89     22.69 o 
   7  -4   6       15.68        0.38     19.99 o 
   8  -4   6       17.57       13.84     22.69 o 
   9  -4   6        2.00       38.45     25.76 o 
 -10  -3   6      134.52      122.27    124.97 o 
  -9  -3   6       20.79       92.67    107.28 o 
  -8  -3   6      192.39      207.63    111.12 o 
  -7  -3   6       31.25       -5.00     82.28 o 
  -6  -3   6      765.18      921.28    163.03 o 
  -5  -3   6      602.12      805.54    120.74 o 
  -4  -3   6      143.81      196.87     64.21 o 
  -3  -3   6     1368.20     1431.64    149.38 o 
  -2  -3   6      935.30      965.02    104.59 o 
  -1  -3   6      804.88      701.08    149.19 o 
   0  -3   6     1411.49     1228.64     75.52 o 
   1  -3   6     3523.82     3726.80    222.10 o 
   2  -3   6      247.49      233.23     20.95 o 
   3  -3   6      735.45      795.55     61.52 o 
   4  -3   6       75.85       87.41     14.90 o 
   5  -3   6      895.25      968.96     76.13 o 
   6  -3   6      149.75      138.81     24.22 o 
   7  -3   6      283.10      214.56     30.76 o 
   8  -3   6        7.04       74.21     23.84 o 
   9  -3   6       20.61       -2.69     23.45 o 
 -11  -2   6        8.67       58.83    124.20 o 
 -10  -2   6        3.12      306.45    131.50 o 
  -9  -2   6      746.20      712.49    157.65 o 
  -8  -2   6       74.98        1.92     89.21 o 
  -7  -2   6       59.04      104.20     79.98 o 
  -6  -2   6     1140.08     1267.34    192.25 o 
  -5  -2   6      955.08     1015.87    169.57 o 
  -4  -2   6      827.04      977.42    149.57 o 
  -3  -2   6     6453.71     6231.00    367.20 o 
  -2  -2   6      417.98      361.74     32.88 o 
  -1  -2   6     1215.59     1079.95     67.29 o 
   0  -2   6      711.97      803.55    104.39 o 
   1  -2   6     1511.46     1438.97     88.56 o 
   2  -2   6      248.19      270.98     22.73 o 
   3  -2   6        7.13        9.77     13.65 o 
   4  -2   6      855.79     1010.02     67.91 o 
   5  -2   6      346.19      419.09    134.19 o 
   6  -2   6      310.65      398.63     36.38 o 
   7  -2   6      164.05      134.19     26.15 o 
   8  -2   6      108.47      110.74     25.76 o 
   9  -2   6       12.74      154.96     28.07 o 
 -11  -1   6       26.09       92.28    132.66 o 
 -10  -1   6      125.92      277.23    128.81 o 
  -9  -1   6     1347.30     1103.54    168.03 o 
  -8  -1   6       12.15        7.69     79.59 o 
  -7  -1   6      517.02      621.36    119.20 o 
  -6  -1   6        5.21       39.99     64.60 o 
  -5  -1   6      371.33      459.49     89.21 o 
  -4  -1   6     1662.11     1443.06    169.57 o 
  -3  -1   6     5391.02     5618.69    333.40 o 
  -2  -1   6      533.34      590.85    108.24 o 
  -1  -1   6     1871.12     1910.22    116.72 o 
   0  -1   6      649.44      532.39     47.29 o 
   1  -1   6       45.77       27.45     15.76 o 
   2  -1   6      552.52      602.22     69.79 o 
   3  -1   6        5.53       -9.21     25.56 o 
   4  -1   6      153.43      100.54     33.64 o 
   5  -1   6      547.87      410.96    206.10 o 
   6  -1   6     1103.49      743.42    105.16 o 
   7  -1   6       85.14      104.93     30.57 o 
   8  -1   6        6.56       38.07     21.53 o 
   9  -1   6      246.42      374.13     44.99 o 
 -11   0   6       70.31      318.37    161.11 o 
 -10   0   6      222.70      362.21    135.73 o 
  -9   0   6      190.05      284.92    121.50 o 
  -8   0   6      196.48      223.01    103.05 o 
  -7   0   6      103.67      126.50     77.29 o 
  -6   0   6      303.99      369.51    105.36 o 
  -5   0   6       55.93       19.61     54.60 o 
  -4   0   6     1999.71     2095.23    128.69 o 
  -3   0   6     4117.57     4112.62    242.23 o 
  -2   0   6      146.25      178.07     15.02 o 
  -1   0   6      543.33      436.87     42.49 o 
   0   0   6     4159.79     4350.31    258.97 o 
   1   0   6     5348.59     5725.90    340.09 o 
   2   0   6     3104.06     2957.44    177.98 o 
   3   0   6      271.94      325.71     28.21 o 
   4   0   6       90.71       73.30     17.35 o 
   5   0   6      157.42      182.09     45.95 o 
   6   0   6     1024.63      937.04    264.73 o 
   7   0   6        2.11       75.66     22.66 o 
   8   0   6       37.04       94.98     41.14 o 
   9   0   6       49.29       49.99     25.38 o 
 -11   1   6        2.37       45.76    123.43 o 
 -10   1   6       74.90       12.69    103.05 o 
  -9   1   6       97.95       29.61     98.43 o 
  -7   1   6     2808.89     3265.45    293.62 o 
  -6   1   6       16.23       25.47     48.21 o 
  -5   1   6     5722.03     5612.93    451.37 o 
  -4   1   6     8620.77     8714.14    458.42 o 
  -3   1   6        5.79       19.61      9.43 o 
  -2   1   6      141.85      177.30     14.73 o 
  -1   1   6      193.94      176.22     15.71 o 
   0   1   6       24.49       21.55     13.65 o 
   1   1   6     1466.68     1740.82    108.32 o 
   2   1   6       24.35       35.12     13.29 o 
   3   1   6      123.62       99.17     23.45 o 
   4   1   6      396.08      482.30     83.05 o 
   5   1   6     2494.86     2311.86    352.79 o 
   6   1   6       54.71       58.28     21.37 o 
   7   1   6      128.07      147.76     28.45 o 
   8   1   6      121.16      119.19     27.87 o 
 -12   2   6       51.65       68.06    138.04 o 
 -11   2   6        9.36       34.22    121.50 o 
 -10   2   6        4.03      -76.13    103.05 o 
  -9   2   6      171.14      254.58     82.61 o 
  -8   2   6     2095.38     2174.10    214.46 o 
  -7   2   6      730.92      863.94    107.69 o 
  -6   2   6      173.17      151.66     55.05 o 
  -5   2   6      436.34      488.25     75.11 o 
  -4   2   6     1350.85     1424.38     79.02 o 
  -3   2   6      156.89      110.56     29.59 o 
  -2   2   6      228.33      178.39     16.77 o 
  -1   2   6     2502.16     2499.50    136.32 o 
   1   2   6     2436.99     2639.20    160.30 o 
   2   2   6      971.23     1080.88     73.08 o 
   3   2   6       24.93        1.98     14.81 o 
   4   2   6     1159.78     1151.36     77.43 o 
   5   2   6       61.85       71.06     22.18 o 
   6   2   6       16.57       23.22     65.56 o 
   7   2   6        1.47       -0.91     22.54 o 
   8   2   6        3.33       87.33     38.45 o 
 -12   3   6       18.03       91.13    133.04 o 
 -11   3   6      272.92      303.86    108.36 o 
 -10   3   6       82.24       53.34     79.95 o 
  -9   3   6       74.54       58.10     73.89 o 
  -8   3   6     2403.01     2453.02    227.04 o 
  -7   3   6       22.64       38.45     54.25 o 
  -6   3   6      599.29      744.79    102.47 o 
  -5   3   6        3.83      -22.65     37.71 o 
  -4   3   6     1769.38     2240.72    206.05 o 
  -3   3   6     3717.93     3505.22    294.41 o 
  -2   3   6      125.26       77.57     26.40 o 
  -1   3   6      489.51      502.71     40.29 o 
   0   3   6       33.71       53.07     10.70 o 
   1   3   6     7888.38     8009.49    474.24 o 
   2   3   6      167.21      206.69     28.65 o 
   3   3   6       21.47       -6.83     15.88 o 
   4   3   6      265.80      319.04     32.80 o 
   5   3   6      313.83      375.72     42.49 o 
   6   3   6      152.30      204.15     30.43 o 
   7   3   6      183.99      226.92     34.61 o 
   8   3   6        0.05       83.36     29.93 o 
 -12   4   6       27.54       34.47    102.01 o 
 -11   4   6       57.96       20.94     94.91 o 
 -10   4   6      112.78       -1.33    144.38 o 
  -9   4   6     1315.71     1356.03    153.41 o 
  -8   4   6      318.68      461.48     95.80 o 
  -7   4   6      475.83      453.98     86.84 o 
  -6   4   6      270.37      346.75    125.73 o 
  -5   4   6        1.89        0.61     37.06 o 
  -4   4   6      360.22      441.57     72.79 o 
  -3   4   6     4488.77     4876.35    397.18 o 
  -2   4   6      279.47      300.56     53.83 o 
  -1   4   6       90.86      122.46     17.99 o 
   0   4   6       14.18       42.97     28.98 o 
   1   4   6     3262.23     3525.26    210.58 o 
   2   4   6      214.10      284.72     27.85 o 
   3   4   6     1299.37     1535.49    136.50 o 
   4   4   6       49.23       75.99     42.68 o 
   5   4   6      807.82      897.31     68.04 o 
   6   4   6        6.08      -31.29     20.86 o 
   7   4   6       62.28       74.34     38.84 o 
 -12   5   6      433.94      318.06    119.95 o 
 -11   5   6       42.45       68.72     87.43 o 
 -10   5   6        4.83      -37.91     97.66 o 
  -9   5   6      265.22      241.67     88.15 o 
  -8   5   6      107.37       84.03     66.39 o 
  -7   5   6      179.96      170.76     62.02 o 
  -6   5   6       21.49       -1.53     45.73 o 
  -5   5   6        1.48      -15.00     42.04 o 
  -4   5   6     4793.49     4566.78    383.58 o 
  -3   5   6     4763.22     4722.41    387.43 o 
  -2   5   6      445.98      458.43     30.31 o 
  -1   5   6        4.81       12.79     10.08 o 
   0   5   6        5.98        5.83     10.18 o 
   1   5   6       60.73       42.22     18.26 o 
   2   5   6     1223.40     1445.80     94.61 o 
   3   5   6        3.21       -1.65     29.41 o 
   4   5   6        1.44        5.74     19.38 o 
   5   5   6      649.40      771.32     61.59 o 
   6   5   6      155.28      317.27     36.70 o 
   7   5   6      108.39      122.74     27.68 o 
 -11   6   6        6.57      -26.03     82.68 o 
 -10   6   6       44.74      -39.09     72.04 o 
  -9   6   6       43.32       34.82     67.99 o 
  -8   6   6      362.64      298.13     82.28 o 
  -7   6   6      717.42      566.08     93.66 o 
  -6   6   6      224.50      190.28     65.94 o 
  -5   6   6      466.41      514.25     80.56 o 
  -4   6   6      344.43      404.19     66.02 o 
  -3   6   6     1922.96     1768.29    154.14 o 
  -2   6   6       49.96       34.40     37.60 o 
  -1   6   6        8.34       19.30     10.36 o 
   0   6   6       51.25       43.75     12.73 o 
   1   6   6      551.71      773.25    114.58 o 
   2   6   6     1531.11     1429.92     93.99 o 
   3   6   6      418.65      558.43     61.91 o 
   4   6   6        9.97       -2.04     19.44 o 
   5   6   6       21.73      159.66     75.36 o 
   6   6   6      119.94      101.56     51.72 o 
 -11   7   6      107.42       97.90     94.46 o 
 -10   7   6       69.58        1.76     90.94 o 
  -9   7   6       34.05       28.21     63.28 o 
  -8   7   6      122.40       32.49     58.48 o 
  -7   7   6       61.45      -20.63     51.91 o 
  -6   7   6      100.74       94.17     54.67 o 
  -5   7   6     1303.52      988.49    148.80 o 
  -4   7   6     1187.81     1287.54    124.66 o 
  -3   7   6        3.12       -1.33     37.77 o 
  -2   7   6      557.73      653.13     78.25 o 
  -1   7   6        5.05       48.13     42.92 o 
   0   7   6      105.78      113.66     19.03 o 
   1   7   6       88.93      186.50     20.09 o 
   2   7   6      419.44      435.34     38.60 o 
   3   7   6        0.62      -20.56     16.17 o 
   4   7   6      504.58      489.17     44.82 o 
   5   7   6        7.08       37.64     23.53 o 
 -11   8   6      264.08      279.54    151.88 o 
 -10   8   6       45.10       13.63     76.35 o 
  -9   8   6        5.53      -69.79     83.63 o 
  -8   8   6       60.17        8.30     63.27 o 
  -7   8   6      339.56      306.00     68.11 o 
  -6   8   6      176.19      129.45     60.40 o 
  -5   8   6      137.67      161.78     55.77 o 
  -4   8   6      100.93       41.28     51.46 o 
  -3   8   6      187.56      138.34     59.98 o 
  -2   8   6      968.60      909.03    164.57 o 
  -1   8   6       23.15       -3.57     49.10 o 
   0   8   6        7.31       23.84     67.67 o 
   1   8   6      851.26      510.08    281.46 o 
   2   8   6      719.50      742.86     56.04 o 
   3   8   6      115.78       69.14     31.91 o 
   4   8   6      273.77      346.14     37.76 o 
 -11   9   6      123.86      -58.06    115.35 o 
 -10   9   6       71.34      -78.44    109.97 o 
  -9   9   6        0.66      -37.92     72.20 o 
  -8   9   6       12.97      -13.12     65.17 o 
  -7   9   6       36.76       -2.10     56.82 o 
  -6   9   6      330.94      297.37     79.24 o 
  -5   9   6      275.83      302.59     85.55 o 
  -4   9   6      150.21       77.87     53.19 o 
  -3   9   6      559.41      634.30     92.58 o 
  -2   9   6      514.97      560.51     78.86 o 
  -1   9   6      155.76       92.28     99.20 o 
   0   9   6       27.30      -33.07     78.06 o 
   1   9   6       71.94       48.83     91.51 o 
   2   9   6       93.14       83.05    100.36 o 
   3   9   6       36.50       49.60     98.82 o 
 -10  10   6        9.23     -102.66    111.51 o 
  -9  10   6      255.95      121.12    130.35 o 
  -8  10   6       40.98        8.84    100.36 o 
  -7  10   6        0.26      -20.48     63.75 o 
  -6  10   6      304.70      412.23     85.58 o 
  -5  10   6       18.70       13.58     62.64 o 
  -4  10   6      300.71      195.50     91.90 o 
  -3  10   6     1296.85     1159.49    141.59 o 
  -2  10   6       32.09      -71.52     86.51 o 
  -1  10   6      183.42      140.73     97.66 o 
   0  10   6       28.01       56.14     89.97 o 
   1  10   6       77.23       32.68     93.82 o 
   2  10   6        6.64       12.30    106.89 o 
  -9  11   6        1.11      -73.83    120.74 o 
  -8  11   6      141.54       36.53    115.74 o 
  -7  11   6        1.00      -41.53    107.66 o 
  -6  11   6      432.10      392.20    130.35 o 
  -5  11   6       24.14        3.75     67.12 o 
  -4  11   6      213.57      231.77     78.14 o 
  -3  11   6      275.58      444.34     90.27 o 
  -2  11   6        6.21      -63.83     89.97 o 
  -1  11   6       87.63      165.72    110.35 o 
   0  11   6       12.47       28.84    108.05 o 
   1  11   6        6.68       44.22    114.58 o 
  -8  12   6       68.46      -20.38    116.89 o 
  -7  12   6      314.17      176.49    133.04 o 
  -6  12   6      154.46      140.73    125.35 o 
  -5  12   6       22.66       45.76    114.97 o 
  -4  12   6        0.90        1.00     75.45 o 
  -3  12   6        5.35      -18.84    108.43 o 
  -2  12   6      129.58       76.13    112.66 o 
  -1  12   6      347.71      319.53    124.97 o 
  -5  13   6        1.18      -52.68    115.74 o 
  -2 -12   7        6.26       30.38     20.76 o 
  -1 -12   7      231.14      305.68     37.30 o 
   0 -12   7      137.61      166.11     28.07 o 
   1 -12   7       40.46       50.37     19.99 o 
   2 -12   7      179.32      217.63     29.61 o 
   3 -12   7       23.32      -20.38     19.61 o 
   4 -12   7        0.45       29.61     23.84 o 
   5 -12   7        1.30       72.36    154.38 o 
  -4 -11   7       23.31       31.91     21.15 o 
  -3 -11   7       69.21       86.90     23.07 o 
  -2 -11   7      354.41      408.35     43.45 o 
  -1 -11   7      471.51      509.86     49.22 o 
   0 -11   7       48.69       14.61     19.99 o 
   1 -11   7       72.47       98.05     21.53 o 
   2 -11   7       20.46       44.99     16.53 o 
   3 -11   7       42.88       22.30     19.99 o 
   4 -11   7      125.37      181.10     28.84 o 
   5 -11   7       15.20      351.44    125.35 o 
   6 -11   7      134.68      179.50    101.70 o 
  -5 -10   7      294.82      244.93     33.45 o 
  -4 -10   7       61.36       77.29     21.15 o 
  -3 -10   7      133.12       92.67     22.30 o 
  -2 -10   7      647.70      644.82     56.91 o 
  -1 -10   7       75.31      127.66     21.92 o 
   0 -10   7       52.55       71.90     18.46 o 
   1 -10   7       40.95       18.46     15.76 o 
   2 -10   7        4.10      -19.61     13.07 o 
   3 -10   7       12.31        7.31     16.53 o 
   4 -10   7      107.53      292.99     35.37 o 
   5 -10   7       68.01      472.56    134.58 o 
   6 -10   7      259.14      317.84    152.27 o 
   7 -10   7        0.70       -7.07     88.82 o 
  -6  -9   7      285.26      220.32    127.66 o 
  -5  -9   7      147.92      145.34     24.99 o 
  -4  -9   7        7.30       28.07     16.92 o 
  -3  -9   7      578.02      743.64     63.06 o 
  -2  -9   7       53.32       38.84     16.92 o 
  -1  -9   7       59.68      138.81     20.76 o 
   0  -9   7       15.04       20.76     13.84 o 
   1  -9   7       98.99       43.83     15.00 o 
   2  -9   7       13.27       -9.23     13.46 o 
   3  -9   7      238.82      306.45     33.07 o 
   4  -9   7       99.00       62.29     18.07 o 
   5  -9   7       75.49       63.06     21.53 o 
   6  -9   7      351.54      404.58    142.65 o 
   7  -9   7        0.20       -7.69     23.84 o 
  -7  -8   7      211.84      124.58    123.04 o 
  -6  -8   7      338.96      189.95    111.51 o 
  -5  -8   7      364.02      351.26     63.44 o 
  -4  -8   7        6.66        6.32     14.73 o 
  -3  -8   7        1.58       -4.23     13.07 o 
  -2  -8   7      220.28      210.33     25.76 o 
  -1  -8   7      864.71      744.79     60.75 o 
   0  -8   7      769.35      867.06     67.67 o 
   1  -8   7       53.45       55.37     14.23 o 
   2  -8   7      638.40      816.69     64.21 o 
   3  -8   7      334.49      426.03     39.60 o 
   4  -8   7      209.63      226.48     29.22 o 
   5  -8   7        7.94       42.58    109.97 o 
   6  -8   7        6.87       77.43    113.62 o 
   7  -8   7        0.72       18.84     21.15 o 
   8  -8   7       63.04       85.36     28.07 o 
  -8  -7   7       71.86        7.69    119.58 o 
  -7  -7   7      384.31      333.37    132.27 o 
  -6  -7   7        9.75       23.45     90.36 o 
  -5  -7   7        7.04      -43.83     76.52 o 
  -4  -7   7      382.47      232.87     55.56 o 
  -3  -7   7      257.40      255.10     25.89 o 
  -2  -7   7       16.74       10.38     11.54 o 
  -1  -7   7      584.07      585.61     48.83 o 
   0  -7   7     1345.07     1422.29    105.36 o 
   1  -7   7       13.35       42.30     10.77 o 
   2  -7   7      107.31      154.57     21.15 o 
   3  -7   7       38.64        6.15     13.07 o 
   4  -7   7      163.99      178.80     25.38 o 
   5  -7   7      867.46     1197.70    188.22 o 
   6  -7   7        2.40       42.68     20.38 o 
   7  -7   7       67.78       64.21     23.07 o 
   8  -7   7        5.22      -32.30     21.53 o 
  -9  -6   7      114.68      118.43    132.27 o 
  -8  -6   7       51.15       91.51    115.35 o 
  -7  -6   7      140.40       64.98     97.66 o 
  -6  -6   7      173.88      130.73     93.05 o 
  -5  -6   7       41.61       51.91     79.21 o 
  -4  -6   7      487.96      405.87     40.37 o 
  -3  -6   7      158.93      171.26     65.56 o 
  -2  -6   7     2806.50     2921.92    175.65 o 
  -1  -6   7      540.19      599.48     42.63 o 
   0  -6   7      160.89      209.94     22.69 o 
   1  -6   7      593.08      624.44     49.60 o 
   2  -6   7       16.94       67.67     13.46 o 
   3  -6   7       57.76       93.05     16.53 o 
   4  -6   7      503.13      540.62     46.53 o 
   5  -6   7       17.68       47.50    101.13 o 
   6  -6   7      190.54      319.53     36.14 o 
   7  -6   7      172.65      169.95     29.22 o 
   8  -6   7       53.02       35.76     23.07 o 
  -9  -5   7       53.46      -20.38    108.05 o 
  -8  -5   7       64.07       41.14    102.66 o 
  -7  -5   7        4.72        6.15     82.67 o 
  -6  -5   7      341.11      274.54    114.20 o 
  -5  -5   7     1662.12     1329.63    208.40 o 
  -4  -5   7     1890.53     1655.78    106.16 o 
  -3  -5   7     1607.53     1460.10     94.41 o 
  -2  -5   7     1456.28     1518.47    106.70 o 
  -1  -5   7     1059.70     1106.73     91.90 o 
   0  -5   7        0.31       -6.56     22.11 o 
   1  -5   7       13.20       -6.15      9.23 o 
   2  -5   7     1274.13     1186.59     88.82 o 
   3  -5   7       37.37        9.23     13.84 o 
   4  -5   7     1130.84     1498.43    111.89 o 
   5  -5   7      437.90      486.02     44.22 o 
   6  -5   7      108.75       78.06     21.53 o 
   7  -5   7      306.10      258.77     33.45 o 
   8  -5   7       74.80       49.22     24.22 o 
   9  -5   7        2.53       48.06     26.15 o 
 -10  -4   7       58.52       28.07    119.58 o 
  -9  -4   7      161.19      151.11    124.97 o 
  -8  -4   7      288.21      322.99    107.28 o 
  -7  -4   7        0.31       -6.54     83.05 o 
  -6  -4   7      366.19      302.99    108.82 o 
  -5  -4   7      328.10      331.06     81.90 o 
  -4  -4   7      244.35      281.96     26.84 o 
  -3  -4   7     1060.68     1161.01    103.43 o 
  -2  -4   7      326.80      286.00     24.39 o 
  -1  -4   7       53.34       13.00     13.27 o 
   0  -4   7       22.73       23.88     10.00 o 
   1  -4   7     1194.95     1260.80     93.05 o 
   2  -4   7        0.64      -14.42      9.61 o 
   3  -4   7      424.46      439.11     38.07 o 
   4  -4   7      614.23      686.73     56.14 o 
   5  -4   7       50.93      125.35     22.30 o 
   6  -4   7      398.20      255.70     31.15 o 
   7  -4   7       10.56      -29.41     19.61 o 
   8  -4   7      159.57      181.87     32.68 o 
   9  -4   7        0.97       -9.23     23.84 o 
 -10  -3   7       22.15       58.06    118.43 o 
  -9  -3   7      169.53      128.04    108.43 o 
  -8  -3   7      103.37      218.02    100.36 o 
  -7  -3   7      205.32      219.55     98.05 o 
  -6  -3   7     1442.41     1416.14    196.87 o 
  -5  -3   7      472.63      386.43     86.51 o 
  -4  -3   7        4.50      -19.87     16.53 o 
  -3  -3   7      413.17      445.18     33.97 o 
  -2  -3   7      616.30      614.90     99.40 o 
  -1  -3   7      321.97      350.00     28.26 o 
   0  -3   7     1082.36     1101.94     68.47 o 
   1  -3   7     1908.17     1924.05    117.56 o 
   2  -3   7       67.73       53.40     12.52 o 
   3  -3   7     1438.20     1547.60     96.94 o 
   4  -3   7     1006.14      920.51     71.90 o 
   5  -3   7      301.24      211.86     27.68 o 
   6  -3   7     2883.77     2823.44    205.33 o 
   7  -3   7        0.33       -5.00     20.38 o 
   8  -3   7      132.32       40.37     23.84 o 
   9  -3   7       10.34       48.45     26.15 o 
 -11  -2   7       84.08       64.98    138.04 o 
 -10  -2   7      385.07      583.68    146.88 o 
  -9  -2   7      677.93      684.81    154.96 o 
  -8  -2   7      403.89      447.57    107.66 o 
  -7  -2   7      262.22      238.78     90.74 o 
  -6  -2   7      686.03      762.48    135.35 o 
  -5  -2   7      108.34       93.05     65.75 o 
  -4  -2   7      372.97      389.50     47.29 o 
  -3  -2   7      361.90      396.04     44.22 o 
  -2  -2   7     1036.97     1171.60     76.32 o 
  -1  -2   7     3690.57     3203.12    191.42 o 
   0  -2   7     2176.43     2262.79    135.39 o 
   1  -2   7      207.78      183.10     17.95 o 
   2  -2   7       40.61       59.91     25.95 o 
   3  -2   7      841.87      973.49     65.11 o 
   4  -2   7        6.72      -10.77     13.07 o 
   5  -2   7        4.57      -20.76     15.38 o 
   6  -2   7       55.70      190.72     28.07 o 
   7  -2   7      132.65      236.47     36.14 o 
   8  -2   7       13.83       -3.85     23.07 o 
 -11  -1   7       20.98       88.44    131.89 o 
 -10  -1   7      571.07     1051.63    201.48 o 
  -9  -1   7      472.30      578.30    140.35 o 
  -8  -1   7       94.72       85.75     96.13 o 
  -7  -1   7      496.76      425.27     98.43 o 
  -6  -1   7      245.25      281.08     79.98 o 
  -5  -1   7      655.24      843.99    119.20 o 
  -4  -1   7     1114.64      851.14    100.93 o 
  -3  -1   7     1955.65     1731.13    155.53 o 
  -2  -1   7      144.62      190.29     16.96 o 
  -1  -1   7     1360.69     1558.96     96.22 o 
   0  -1   7     4842.01     5111.35    304.07 o 
   1  -1   7      443.24      468.19     34.49 o 
   2  -1   7      779.56      776.59     53.29 o 
   3  -1   7        3.97       -9.79     11.95 o 
   4  -1   7     1705.78     1732.21    128.04 o 
   5  -1   7      808.17      741.90    135.73 o 
   6  -1   7       47.87       44.06     19.55 o 
   7  -1   7      335.52      354.90     40.37 o 
   8  -1   7        4.94       -1.15     21.92 o 
 -11   0   7      100.87      191.10    149.57 o 
 -10   0   7      240.82      333.37    160.34 o 
  -9   0   7      125.13      111.12    103.43 o 
  -8   0   7       21.95        6.92     89.97 o 
  -7   0   7      385.32      360.67    114.58 o 
  -6   0   7        0.35      -18.46     63.83 o 
  -5   0   7       63.88       51.52     62.29 o 
  -4   0   7       24.19       14.35     12.30 o 
  -3   0   7        0.03      -14.43     10.57 o 
  -2   0   7     3824.96     3469.15    206.60 o 
  -1   0   7      313.07      330.94     36.72 o 
   0   0   7     1584.25     1919.02    116.57 o 
   1   0   7     1132.58     1098.62     71.45 o 
   2   0   7      461.01      422.09     51.72 o 
   3   0   7       34.48      131.64     68.63 o 
   4   0   7      721.84      720.02     74.79 o 
   5   0   7        3.65      -25.95     17.30 o 
   6   0   7      158.97      247.55     30.76 o 
   7   0   7      360.02      350.27     38.92 o 
   8   0   7      107.71      122.66     27.68 o 
 -11   1   7        1.61       24.61    132.27 o 
 -10   1   7       21.94       76.90    114.97 o 
  -9   1   7      802.19      996.26    169.95 o 
  -8   1   7       82.45       40.76     84.59 o 
  -7   1   7     1592.47     1885.24    244.93 o 
  -6   1   7     1065.82     1206.59    181.49 o 
  -5   1   7     1270.19     1054.45     69.08 o 
  -4   1   7     5419.31     5658.41    339.34 o 
  -3   1   7     1956.39     2148.99    131.67 o 
  -2   1   7      194.66      196.01     16.73 o 
  -1   1   7        7.30       -4.78      6.45 o 
   0   1   7       14.82       29.60     11.92 o 
   1   1   7     2478.05     2373.33    146.31 o 
   2   1   7       53.37       82.01     50.95 o 
   3   1   7     1501.23     1437.10     95.55 o 
   4   1   7      565.88      677.39     69.98 o 
   5   1   7      505.45      518.70     48.45 o 
   6   1   7        7.92      -15.85     18.47 o 
   7   1   7        7.80       10.60     23.55 o 
   8   1   7        0.12       51.45     26.90 o 
 -11   2   7      199.55      117.66    124.97 o 
 -10   2   7      171.47       82.67    114.58 o 
  -9   2   7     3664.57     3606.45    435.65 o 
  -8   2   7      205.34      325.35     80.27 o 
  -7   2   7      979.57     1209.57    145.71 o 
  -6   2   7      900.32     1331.29    132.57 o 
  -5   2   7        8.26       -0.14     14.17 o 
  -4   2   7      436.91      510.90     35.01 o 
  -3   2   7     1869.63     2101.82    114.42 o 
  -2   2   7      724.37      754.79     74.86 o 
  -1   2   7        9.41       23.90      8.30 o 
   0   2   7      958.56     1051.63    148.04 o 
   1   2   7     2405.23     2401.92    149.70 o 
   2   2   7      122.20      205.13     22.96 o 
   3   2   7      467.07      479.33     42.49 o 
   4   2   7       19.30       -1.46     16.81 o 
   5   2   7      155.32      135.35     25.76 o 
   6   2   7       52.93       37.28     21.80 o 
   7   2   7       13.67       71.36     40.76 o 
 -12   3   7       49.87       34.61    132.27 o 
 -11   3   7      145.07      122.07     98.85 o 
 -10   3   7      108.82       92.86     87.23 o 
  -9   3   7       94.31       86.05     70.40 o 
  -8   3   7       65.71      134.32     68.63 o 
  -7   3   7       76.79       80.00     60.01 o 
  -6   3   7       39.63       30.32     47.38 o 
  -5   3   7      472.22      608.38     81.51 o 
  -4   3   7      121.05      173.28     47.90 o 
  -3   3   7     3224.41     3153.25    271.87 o 
  -2   3   7       79.26       61.69     24.69 o 
  -1   3   7        4.68       -1.95     11.05 o 
   0   3   7      389.42      414.00     32.09 o 
   1   3   7      243.08      239.55     24.53 o 
   2   3   7      924.76      975.46    158.03 o 
   3   3   7      263.36      306.23     54.98 o 
   4   3   7       28.64      -23.25     18.57 o 
   5   3   7        1.79        6.90     20.15 o 
   6   3   7      788.36      818.94     63.40 o 
   7   3   7        1.21      139.30     96.32 o 
 -12   4   7      222.37      363.22    127.21 o 
 -11   4   7        6.02      -30.55     85.51 o 
 -10   4   7      698.42      625.82    115.29 o 
  -9   4   7       16.41      -21.65     73.63 o 
  -8   4   7      691.20      847.59    121.87 o 
  -7   4   7       41.74       -0.95     55.24 o 
  -6   4   7      523.58      600.83     82.80 o 
  -5   4   7      866.29      902.59    107.86 o 
  -4   4   7     2816.03     3072.54    267.48 o 
  -3   4   7     1323.02     1585.12    210.33 o 
  -2   4   7        0.06       -2.44     12.57 o 
  -1   4   7     1632.63     1461.21     88.38 o 
   0   4   7     2426.43     2528.79    135.67 o 
   1   4   7      239.75      306.05     29.19 o 
   2   4   7      174.19      237.51     39.03 o 
   3   4   7      233.35      330.74     49.22 o 
   4   4   7      585.69      688.84     56.52 o 
   5   4   7      150.31      266.17     68.25 o 
   6   4   7       39.70       73.35     52.68 o 
   7   4   7        2.89      -19.15     52.49 o 
 -12   5   7       46.49       97.25    107.49 o 
 -11   5   7       49.17       63.26     92.02 o 
 -10   5   7      190.04      126.65     84.83 o 
  -9   5   7       36.78       58.20     68.12 o 
  -8   5   7      100.50       90.95     58.52 o 
  -7   5   7      357.62      309.80     68.49 o 
  -6   5   7        1.96       40.79     46.19 o 
  -5   5   7       83.84      104.84     48.30 o 
  -4   5   7     5532.35     5466.95    454.05 o 
  -3   5   7     1198.73     1300.60    139.30 o 
  -2   5   7        1.17      -29.82     32.77 o 
  -1   5   7       97.20       67.53     12.87 o 
   0   5   7        1.28      -19.99     13.33 o 
   1   5   7      235.62      240.31    111.31 o 
   2   5   7      411.05      486.26     64.02 o 
   3   5   7      156.66      237.58     56.91 o 
   4   5   7      261.90      225.65     30.84 o 
   5   5   7      222.19      310.68     37.68 o 
   6   5   7      160.81      158.49     70.17 o 
 -11   6   7       91.82       51.86     86.28 o 
 -10   6   7      334.35      239.92     93.81 o 
  -9   6   7       58.56      127.45     68.64 o 
  -8   6   7        6.79      -48.89     61.91 o 
  -7   6   7      381.92      359.47     80.07 o 
  -6   6   7        5.60       64.16     56.99 o 
  -5   6   7      751.53      699.90     90.83 o 
  -4   6   7     1088.16     1204.93    134.73 o 
  -3   6   7       17.05       23.74     44.34 o 
  -2   6   7     1104.65     1333.38    136.05 o 
  -1   6   7      213.37      258.89    111.89 o 
   0   6   7      242.49      227.82     23.71 o 
   1   6   7      332.94      359.90    108.05 o 
   2   6   7       82.31       52.75     18.28 o 
   3   6   7       20.14       56.03     45.95 o 
   4   6   7      297.32      380.87     73.63 o 
   5   6   7       90.53       92.21     28.45 o 
 -11   7   7       37.66      -14.14     99.40 o 
 -10   7   7        4.26      -72.48     69.73 o 
  -9   7   7      280.96      289.95     80.35 o 
  -8   7   7       58.32       54.59     66.91 o 
  -7   7   7       29.59       -8.58     59.02 o 
  -6   7   7        9.62       13.92     56.18 o 
  -5   7   7     1673.75     1565.51    346.83 o 
  -4   7   7      955.88     1165.91    123.97 o 
  -3   7   7      370.11      439.85     73.44 o 
  -2   7   7        3.59      -14.69     44.23 o 
  -1   7   7      316.60      351.82     79.98 o 
   0   7   7        4.09      -24.61     66.90 o 
   1   7   7      283.24      376.05    119.97 o 
   2   7   7      822.08      790.52     63.83 o 
   3   7   7       45.37        5.47     31.34 o 
   4   7   7      519.94      580.41     50.76 o 
   5   7   7       31.62      128.69     67.29 o 
 -11   8   7      308.06      203.66     98.19 o 
 -10   8   7        4.18      -50.89     79.21 o 
  -9   8   7     1137.14      649.82    183.41 o 
  -8   8   7       19.50      -55.27     66.71 o 
  -7   8   7      220.44      315.27    109.58 o 
  -6   8   7       12.27      -47.91     52.54 o 
  -5   8   7       56.76       18.64     54.34 o 
  -4   8   7      142.60       71.30     56.18 o 
  -3   8   7      369.57      496.18    111.32 o 
  -2   8   7     1063.01     1110.52    127.01 o 
  -1   8   7      128.86       99.20     77.29 o 
   0   8   7      839.01      719.80    157.26 o 
   1   8   7      575.25      596.76    144.19 o 
   2   8   7       47.58       20.23     89.78 o 
   3   8   7       66.05        7.69     30.57 o 
   4   8   7       61.99      121.64     33.84 o 
 -10   9   7        4.70      -54.98     78.26 o 
  -9   9   7      488.48      392.77     94.55 o 
  -8   9   7       55.51      -18.74     66.53 o 
  -7   9   7       10.89      -35.49     60.75 o 
  -6   9   7        3.73      -10.38     56.08 o 
  -5   9   7       93.31       60.56     60.76 o 
  -4   9   7      147.36      283.91     69.56 o 
  -3   9   7      622.79      698.82    110.16 o 
  -2   9   7      357.85      296.07    100.36 o 
  -1   9   7      829.90      900.52    151.50 o 
   0   9   7        4.43        7.69     85.36 o 
   1   9   7      110.10       -1.54     98.43 o 
   2   9   7        4.92      -11.92    101.89 o 
   3   9   7       80.70       97.66    107.28 o 
 -10  10   7       29.47      -91.51    124.20 o 
  -9  10   7      149.24       71.52    132.66 o 
  -8  10   7       27.33      -33.48     71.36 o 
  -7  10   7        3.99      -21.93     67.23 o 
  -6  10   7      104.44      140.47     69.05 o 
  -5  10   7      296.37      205.48     70.99 o 
  -4  10   7      462.11      648.58    101.59 o 
  -3  10   7      557.63      663.16     95.04 o 
  -2  10   7       54.97      -29.99     89.97 o 
  -1  10   7        1.77       21.53     86.90 o 
   0  10   7       80.38      203.40    114.97 o 
   1  10   7        3.36      -50.76     93.05 o 
   2  10   7       19.01       93.82    116.12 o 
  -9  11   7       15.44      -86.13    116.89 o 
  -8  11   7      157.05      128.04    113.43 o 
  -7  11   7       41.65      -19.90     76.22 o 
  -6  11   7      493.00      459.50     95.62 o 
  -5  11   7       32.40       67.60     74.13 o 
  -4  11   7      167.82      226.24     84.47 o 
  -3  11   7      188.64      108.82    111.51 o 
  -2  11   7       78.45       31.91    103.43 o 
  -1  11   7        2.20      -39.60     97.28 o 
   0  11   7       26.39       -5.00    111.12 o 
  -7  12   7       77.31        1.92    113.43 o 
  -6  12   7        1.55       53.83    132.66 o 
  -5  12   7       35.13      135.87     89.06 o 
  -4  12   7       14.75       31.53    112.66 o 
  -3  12   7      143.54       93.82    114.20 o 
  -2  12   7       12.51       -2.31    111.12 o 
  -1 -12   8      106.85      108.05     24.99 o 
   0 -12   8       17.20       62.67     21.92 o 
   1 -12   8       50.15       26.53     21.53 o 
   2 -12   8      506.13      573.69     54.22 o 
   3 -12   8        0.09      -17.30     19.61 o 
   4 -12   8        7.03      -28.84     21.53 o 
  -3 -11   8       98.83       31.91     21.15 o 
  -2 -11   8       55.37       13.07     19.23 o 
  -1 -11   8       98.35       39.99     22.30 o 
   0 -11   8      224.14      236.47     31.15 o 
   1 -11   8        1.14      -14.61     18.46 o 
   2 -11   8       14.60       91.51     20.76 o 
   3 -11   8        9.55       25.38     20.38 o 
   4 -11   8        0.57       11.92     21.15 o 
   5 -11   8       40.10       28.84     25.76 o 
  -5 -10   8        1.30      -25.95     17.30 o 
  -4 -10   8       14.28      150.73     24.99 o 
  -3 -10   8      452.23      485.63     48.06 o 
  -2 -10   8      492.43      482.17     47.29 o 
  -1 -10   8      308.29      315.68     35.37 o 
   0 -10   8       81.54      120.74     23.07 o 
   1 -10   8        5.72       11.54     15.00 o 
   2 -10   8        0.22      -18.84     15.00 o 
   3 -10   8        3.96       40.37     19.23 o 
   4 -10   8        0.37       52.29     21.53 o 
   5 -10   8       46.47       30.38     23.84 o 
   6 -10   8      137.51      170.66    142.08 o 
  -6  -9   8      149.34      107.28     26.15 o 
  -5  -9   8       55.95       -9.61     17.30 o 
  -4  -9   8      194.01      288.77     33.84 o 
  -3  -9   8      511.29      438.72     43.06 o 
  -2  -9   8        5.07      -15.00     14.23 o 
  -1  -9   8        1.41       26.53     13.84 o 
   0  -9   8        1.27      -18.46     12.30 o 
   1  -9   8       35.55       43.06     16.15 o 
   2  -9   8      323.23      326.06     34.99 o 
   3  -9   8      204.79      264.16     31.15 o 
   4  -9   8        7.91      -27.68     18.46 o 
   5  -9   8        8.92        1.54     19.23 o 
   6  -9   8      168.25      272.60    159.38 o 
   7  -9   8       11.27       36.91     25.38 o 
  -7  -8   8      208.36      176.49    125.73 o 
  -6  -8   8        0.84        5.00     19.96 o 
  -5  -8   8       67.65       93.44     20.38 o 
  -4  -8   8       15.36        0.38     16.53 o 
  -3  -8   8        0.66      -13.84     12.69 o 
  -2  -8   8        4.60       -2.31     11.92 o 
  -1  -8   8      533.30      431.42     40.37 o 
   0  -8   8      175.58      265.69     28.45 o 
   1  -8   8       83.33       64.60     15.00 o 
   2  -8   8      311.01      309.91     31.91 o 
   3  -8   8        6.48       21.15     16.15 o 
   4  -8   8       35.89      -14.61     16.92 o 
   5  -8   8      172.60      208.02     30.38 o 
   6  -8   8        0.10       86.13     25.38 o 
   7  -8   8      126.28      101.51     27.30 o 
  -8  -7   8      125.13       28.07    119.20 o 
  -7  -7   8      479.72      247.24    136.12 o 
  -6  -7   8        0.83        0.00     18.45 o 
  -5  -7   8        7.09       69.29     69.40 o 
  -4  -7   8      553.81      596.91    101.32 o 
  -3  -7   8       31.81       15.00     13.07 o 
  -2  -7   8      466.87      481.79     42.68 o 
  -1  -7   8       83.71       82.28     16.15 o 
   0  -7   8      142.65      148.80     20.38 o 
   1  -7   8      452.83      512.55     43.83 o 
   2  -7   8      448.81      520.62     45.37 o 
   3  -7   8      212.80      306.45     32.68 o 
   4  -7   8        6.99      -10.00     16.53 o 
   5  -7   8     1256.78     1595.52    374.70 o 
   6  -7   8      264.28      305.68     36.14 o 
   7  -7   8       41.49       77.67     24.61 o 
   8  -7   8        2.87       -9.23     24.61 o 
  -8  -6   8      132.92       -5.00    114.58 o 
  -7  -6   8       52.89       55.37     99.59 o 
  -6  -6   8       42.39        4.23     88.44 o 
  -5  -6   8        7.75      -10.17     13.25 o 
  -4  -6   8        2.80        7.47     12.85 o 
  -3  -6   8        6.35        9.37     21.15 o 
  -2  -6   8     5040.69     4725.32    280.96 o 
  -1  -6   8     1536.91     1323.86     98.82 o 
   0  -6   8      100.25      127.27     18.84 o 
   1  -6   8        6.71       -3.85      9.61 o 
   2  -6   8        2.38       10.38     11.54 o 
   3  -6   8      150.77      206.87     24.99 o 
   4  -6   8       49.85       56.91     17.30 o 
   5  -6   8        0.07      -16.92     18.07 o 
   6  -6   8      665.75      682.50     59.60 o 
   7  -6   8       22.84      -14.61     21.92 o 
   8  -6   8       77.85       46.14     25.76 o 
  -9  -5   8        2.17       10.38    120.35 o 
  -8  -5   8      454.24      503.32    137.65 o 
  -7  -5   8       35.96       -6.15     94.20 o 
  -6  -5   8      425.91      387.97    113.05 o 
  -5  -5   8      768.02      734.62     55.88 o 
  -4  -5   8       49.85       40.53     15.22 o 
  -3  -5   8      206.01      229.87     23.62 o 
  -2  -5   8      700.07      685.01     48.53 o 
  -1  -5   8      568.22      686.56     47.97 o 
   0  -5   8      340.07      331.83     30.38 o 
   1  -5   8        5.43       22.69     10.38 o 
   2  -5   8      549.49      591.76     48.83 o 
   3  -5   8     1304.67     1564.18    116.51 o 
   4  -5   8      841.06      763.25     63.06 o 
   5  -5   8        7.10        8.46     17.30 o 
   6  -5   8      286.07      231.09     30.76 o 
   7  -5   8       34.22       50.76     22.69 o 
   8  -5   8        1.42      -32.88     21.92 o 
 -10  -4   8       14.70      -59.21    119.97 o 
  -9  -4   8       80.68       35.37    115.74 o 
  -8  -4   8      467.84      430.26    152.65 o 
  -7  -4   8      559.99      553.69    120.74 o 
  -6  -4   8       43.69       23.45     74.21 o 
  -5  -4   8       18.56        7.65     18.26 o 
  -4  -4   8      553.06      479.39     39.60 o 
  -3  -4   8      927.31      789.96    172.64 o 
  -2  -4   8     1107.30     1145.47    239.16 o 
  -1  -4   8      295.68      320.79     26.30 o 
   0  -4   8       40.08       43.64     11.41 o 
   1  -4   8      546.86      601.37     48.45 o 
   2  -4   8       63.61      124.20     18.46 o 
   3  -4   8      176.76      182.64     22.69 o 
   4  -4   8      488.00      655.20     55.37 o 
   5  -4   8       20.28       16.53     17.30 o 
   6  -4   8      104.37      140.73     24.99 o 
   7  -4   8       54.98        5.77     21.15 o 
   8  -4   8       34.38      -34.61     23.07 o 
 -10  -3   8      275.34      252.62    137.65 o 
  -9  -3   8      408.63      603.68    142.27 o 
  -8  -3   8        7.88      -22.69     87.28 o 
  -7  -3   8      674.35      749.41    133.81 o 
  -6  -3   8      767.98      822.08    148.80 o 
  -5  -3   8      611.92      651.03     48.23 o 
  -4  -3   8        6.65       -6.99     14.23 o 
  -3  -3   8      295.60      341.73     27.71 o 
  -2  -3   8      128.59      129.51     15.88 o 
  -1  -3   8     1740.93     1849.57    113.54 o 
   0  -3   8     2620.65     2729.95    165.36 o 
   1  -3   8      244.19      324.36     27.59 o 
   2  -3   8     2008.92     2012.56    155.73 o 
   3  -3   8      449.04      425.65     38.84 o 
   4  -3   8      373.27      377.59     36.91 o 
   5  -3   8      256.79      319.14     34.99 o 
   6  -3   8        3.40       20.76     19.61 o 
   7  -3   8      261.25      292.99     36.91 o 
   8  -3   8       25.62       45.76     25.76 o 
 -10  -2   8      767.66      791.70    172.26 o 
  -9  -2   8      262.52      429.11    129.19 o 
  -8  -2   8       15.53      -28.07     82.28 o 
  -7  -2   8       97.15       63.06     88.82 o 
  -6  -2   8       76.39      158.03     82.28 o 
  -5  -2   8      249.49      344.34     40.76 o 
  -4  -2   8        4.73       14.84     18.46 o 
  -3  -2   8        1.41      -10.93      8.29 o 
  -2  -2   8       72.49       48.25     10.07 o 
  -1  -2   8     5332.92     5255.86    312.71 o 
   0  -2   8     4448.88     4608.94    274.28 o 
   1  -2   8      606.80      642.47     45.38 o 
   2  -2   8        3.17        8.58     11.26 o 
   3  -2   8       21.27        8.11     18.07 o 
   4  -2   8      671.24      727.26     97.66 o 
   5  -2   8      241.24      320.68     35.37 o 
   6  -2   8        0.56       -1.54     20.76 o 
   7  -2   8      310.71      219.17     34.61 o 
   8  -2   8      144.35      151.11     31.15 o 
 -11  -1   8       62.21      104.97    135.73 o 
 -10  -1   8      537.03      737.10    159.19 o 
  -9  -1   8      280.72      401.81    144.96 o 
  -8  -1   8        3.28       45.76     93.82 o 
  -7  -1   8      575.82      773.63    138.04 o 
  -6  -1   8      102.94      106.51     72.29 o 
  -5  -1   8      675.48      786.70    124.58 o 
  -4  -1   8     2544.31     1081.62     79.59 o 
  -3  -1   8     1203.41     1539.72    146.88 o 
  -2  -1   8     3159.88     3289.39    195.60 o 
  -1  -1   8      179.44      193.05     25.57 o 
   0  -1   8       20.24       14.06      9.35 o 
   1  -1   8        4.07       -9.91     10.48 o 
   2  -1   8      645.30      649.75     46.41 o 
   3  -1   8      252.15      255.15     26.35 o 
   4  -1   8       28.78       57.03     29.03 o 
   5  -1   8      359.28      373.75     36.72 o 
   6  -1   8        6.22       46.91     21.92 o 
   7  -1   8       75.41      -13.07     22.30 o 
   8  -1   8        8.74       92.67     26.15 o 
 -11   0   8      441.30      498.32    165.34 o 
 -10   0   8      169.68      219.55    144.19 o 
  -9   0   8       16.86      -19.99     99.59 o 
  -8   0   8       51.47      -30.76     81.90 o 
  -7   0   8       34.73        9.23     73.83 o 
  -6   0   8      215.40      321.19     33.07 o 
  -5   0   8     3238.68     3671.93    220.97 o 
  -4   0   8      125.47      130.35     21.53 o 
  -3   0   8       31.73       51.25     17.69 o 
  -2   0   8     6991.52     6743.50    735.95 o 
  -1   0   8     3401.11     3432.18    206.24 o 
   0   0   8      819.86      998.14     65.15 o 
   1   0   8        5.68       42.57     12.29 o 
   2   0   8     1052.02     1120.19     75.50 o 
   3   0   8      238.58      232.24     26.17 o 
   4   0   8       17.45       23.08     17.49 o 
   5   0   8      334.11      342.21     37.30 o 
   6   0   8      203.65      110.16     33.45 o 
   7   0   8      199.51      121.12     26.15 o 
   8   0   8        1.42       32.68     24.61 o 
 -11   1   8       71.41      120.74    139.19 o 
 -10   1   8       15.79      -31.91    110.74 o 
  -9   1   8       69.51       61.14     99.59 o 
  -8   1   8     1167.94     1171.21    201.48 o 
  -7   1   8      108.62      127.66     76.90 o 
  -6   1   8     3174.05     3465.37    211.28 o 
  -5   1   8     1697.98     1894.33    116.45 o 
  -4   1   8       17.37        1.16     10.00 o 
  -3   1   8        3.24        9.85     22.88 o 
  -2   1   8       15.48       27.27      8.07 o 
  -1   1   8     1351.22     1035.25    260.50 o 
   0   1   8     2106.63     1983.33    121.51 o 
   1   1   8       48.54       10.83     13.33 o 
   2   1   8       45.35       72.80     17.53 o 
   3   1   8     1812.69     1706.05    125.93 o 
   4   1   8      197.35      205.79     32.88 o 
   5   1   8      313.61      306.03     43.26 o 
   6   1   8      237.79      122.96     58.25 o 
   7   1   8       64.99      100.94     27.13 o 
 -11   2   8      486.17      454.87    160.34 o 
 -10   2   8        1.37       -4.23    113.43 o 
  -9   2   8      566.83      648.66    160.72 o 
  -8   2   8      252.82      255.88     85.87 o 
  -7   2   8      312.39      422.01    134.00 o 
  -6   2   8     1271.94     1459.88    154.35 o 
  -5   2   8      700.35      705.84     98.82 o 
  -4   2   8      785.13      826.91     68.19 o 
  -3   2   8      779.10      739.24     46.22 o 
  -2   2   8      192.41      228.65     24.03 o 
  -1   2   8      661.35      610.26     43.22 o 
   0   2   8     1322.10      551.38     43.83 o 
   1   2   8      231.28      217.69     23.54 o 
   2   2   8        1.55       33.61     16.76 o 
   3   2   8      489.83      562.89     68.44 o 
   4   2   8        1.99      -32.88     21.92 o 
   5   2   8       47.26       57.53     30.76 o 
   6   2   8      114.84       88.06     25.91 o 
   7   2   8        9.30       -1.99     23.82 o 
 -11   3   8       13.72       79.98    124.97 o 
 -10   3   8      672.49      831.19    200.33 o 
  -9   3   8      104.80       24.45     78.17 o 
  -8   3   8       72.51       92.52     71.75 o 
  -7   3   8     1291.86     1526.34    169.77 o 
  -6   3   8     1384.65     1498.90    165.83 o 
  -5   3   8     1002.06     1213.22    156.69 o 
  -4   3   8      314.67      346.59     59.09 o 
  -3   3   8        7.68      -11.47      7.64 o 
  -2   3   8      959.75     1028.30     86.61 o 
  -1   3   8     2458.44     2340.37    129.39 o 
   0   3   8      417.59      371.17     30.67 o 
   1   3   8      219.85      287.44     28.01 o 
   2   3   8       46.94       75.25     22.49 o 
   3   3   8       28.67       24.55     19.70 o 
   4   3   8       66.67       46.32     20.53 o 
   5   3   8       81.37      172.59     27.83 o 
   6   3   8      189.17      196.83     29.42 o 
 -11   4   8        0.34      -18.03     85.66 o 
 -10   4   8     1211.58     1230.55    158.43 o 
  -9   4   8        1.48       56.81     74.71 o 
  -8   4   8       79.13       33.48     66.58 o 
  -7   4   8       30.40      -26.35     54.84 o 
  -6   4   8       48.34      138.32     86.51 o 
  -5   4   8     1259.09     1380.98    153.54 o 
  -4   4   8      697.57      827.53    148.80 o 
  -3   4   8       11.92       -0.97     41.48 o 
  -2   4   8       45.09       45.30     10.77 o 
  -1   4   8     2419.67     2427.66    131.71 o 
   0   4   8      849.82      944.49     65.71 o 
   1   4   8        3.74      -20.73     13.82 o 
   2   4   8       12.29       89.09     54.98 o 
   3   4   8      188.99      206.61     30.76 o 
   4   4   8     1067.96     1087.39    182.26 o 
   5   4   8      422.08      428.99     63.64 o 
   6   4   8        0.08       11.79     24.84 o 
 -11   5   8      109.63       48.48     92.84 o 
 -10   5   8      466.81      501.90    122.96 o 
  -9   5   8      142.83      144.49     75.38 o 
  -8   5   8        3.30      -42.02     59.96 o 
  -7   5   8       81.27      136.12     80.94 o 
  -6   5   8        7.49      -14.49     51.71 o 
  -5   5   8      328.56      287.36     63.65 o 
  -4   5   8     3014.98     2917.15    248.03 o 
  -3   5   8      123.71      177.44     53.98 o 
  -2   5   8     1818.35     2389.72    214.69 o 
  -1   5   8      639.08      722.54     53.46 o 
   0   5   8      140.46      108.26     18.59 o 
   1   5   8      237.52      299.53     85.36 o 
   2   5   8       50.03       72.78     51.72 o 
   3   5   8        8.50       98.12     55.75 o 
   4   5   8      370.99      369.10     86.51 o 
   5   5   8      450.99      555.50     50.59 o 
 -11   6   8       88.76        2.17     93.39 o 
 -10   6   8       90.77       62.60     83.33 o 
  -9   6   8      336.63      336.60     78.55 o 
  -8   6   8      252.07      305.04     77.65 o 
  -7   6   8        0.41      -60.57     52.15 o 
  -6   6   8      144.25      187.92     68.69 o 
  -5   6   8     1535.53     1430.56    140.17 o 
  -4   6   8      108.79      130.56     54.95 o 
  -3   6   8      339.40      439.73     71.42 o 
  -2   6   8      296.96      304.84     64.80 o 
  -1   6   8      455.05      579.84    105.36 o 
   0   6   8        8.86        8.37     39.80 o 
   1   6   8       54.54      101.68     60.94 o 
   2   6   8       78.41       63.02     19.80 o 
   3   6   8        5.42       25.38     69.21 o 
   4   6   8      450.13      465.45     45.41 o 
   5   6   8       94.84       93.82     27.68 o 
 -11   7   8       28.50      -66.55     84.99 o 
 -10   7   8      103.65       27.26     81.57 o 
  -9   7   8      605.95      481.75    105.21 o 
  -8   7   8     1706.19     1208.89    206.48 o 
  -7   7   8       69.93      -25.99     55.33 o 
  -6   7   8        2.69      -14.51     54.05 o 
  -5   7   8       66.03       19.93     54.51 o 
  -4   7   8      520.64      617.01     85.10 o 
  -3   7   8        2.55       -7.66     50.22 o 
  -2   7   8       68.45       26.94     54.42 o 
  -1   7   8       30.01       23.84     69.98 o 
   0   7   8     2012.68     2052.50    274.54 o 
   1   7   8      744.21     1010.87    156.88 o 
   2   7   8        6.74      648.66    148.42 o 
   3   7   8      222.31      352.64     50.37 o 
   4   7   8       27.11        3.29     22.07 o 
 -11   8   8       44.32       16.18     87.87 o 
 -10   8   8      186.42      110.84     80.96 o 
  -9   8   8      427.52      309.49    104.59 o 
  -8   8   8        5.17      -17.47     67.25 o 
  -7   8   8       32.92      -32.90     65.12 o 
  -6   8   8       28.30       -4.92     57.36 o 
  -5   8   8        0.36      -14.81     57.73 o 
  -4   8   8      890.90     1187.73    119.07 o 
  -3   8   8      731.22      805.94     94.25 o 
  -2   8   8      171.64       60.75     83.44 o 
  -1   8   8       58.76       76.52     79.59 o 
   0   8   8      584.19      872.45    146.11 o 
   1   8   8       88.18      124.20     95.74 o 
   2   8   8        1.18      -37.30     88.82 o 
   3   8   8       49.87       61.91    104.97 o 
 -10   9   8      223.72      190.69     88.34 o 
  -9   9   8      275.25      104.87     84.94 o 
  -8   9   8       90.42       55.68     76.00 o 
  -7   9   8       61.52       -8.84     70.03 o 
  -6   9   8       34.05       -7.37     61.83 o 
  -5   9   8       75.99        3.55     59.82 o 
  -4   9   8     1034.77     1145.58    191.10 o 
  -3   9   8       34.61      -29.61     74.21 o 
  -2   9   8      110.49       71.13     89.21 o 
  -1   9   8      536.71      529.47    142.65 o 
   0   9   8        2.84       39.60     94.20 o 
   1   9   8        7.63       -5.00     98.05 o 
   2   9   8       57.63        8.07    103.82 o 
  -9  10   8        0.13      -28.03     80.60 o 
  -8  10   8       51.32       17.05     76.01 o 
  -7  10   8        5.81      -75.94     67.12 o 
  -6  10   8       34.67        9.60     68.21 o 
  -5  10   8      140.57      128.84     79.31 o 
  -4  10   8      459.35      370.73     93.23 o 
  -3  10   8      297.10      369.13    106.51 o 
  -2  10   8       18.14      -48.45     92.28 o 
  -1  10   8       70.82      -18.84     92.67 o 
   0  10   8        1.52      -21.92    104.59 o 
   1  10   8      307.35      454.87    145.34 o 
  -8  11   8       59.54       63.06    136.12 o 
  -7  11   8       30.03      -15.66     79.42 o 
  -6  11   8       38.94       90.16     76.82 o 
  -5  11   8      490.97      407.76    106.01 o 
  -4  11   8        4.72       19.23     96.51 o 
  -3  11   8       93.00       29.61    104.97 o 
  -2  11   8      132.03       79.21    118.81 o 
  -1  11   8        0.42       -0.38    114.20 o 
  -6  12   8        7.33      -55.04     85.23 o 
  -5  12   8      169.95       22.30     89.13 o 
  -4  12   8       67.64       34.99    121.50 o 
  -3  12   8        1.08       31.53    116.12 o 
   0 -12   9       71.41      163.42     29.99 o 
   1 -12   9       25.95       29.22     19.61 o 
   2 -12   9        1.06      -20.76     19.99 o 
  -3 -11   9      158.28      201.10     30.76 o 
  -2 -11   9       47.25      103.43     24.22 o 
  -1 -11   9       34.47       74.21     21.15 o 
   0 -11   9      325.70      382.59     41.91 o 
   1 -11   9        0.35        9.23     17.69 o 
   2 -11   9        4.80       -8.46     17.30 o 
   3 -11   9        2.81      -28.26     18.84 o 
   4 -11   9        5.04       29.22     23.45 o 
  -4 -10   9      185.70      184.56     29.61 o 
  -3 -10   9      771.71      770.94     67.29 o 
  -2 -10   9      171.07      168.41     27.30 o 
  -1 -10   9       72.27       48.06     19.61 o 
   0 -10   9      145.63      126.12     24.22 o 
   1 -10   9       28.79       93.82     19.99 o 
   2 -10   9      122.58      252.62     33.07 o 
   3 -10   9       42.51       42.68     19.61 o 
   4 -10   9        0.32      -17.69     18.84 o 
   5 -10   9      312.61      409.50     44.99 o 
  -6  -9   9       87.16      107.28     23.84 o 
  -5  -9   9      143.60       95.36     22.69 o 
  -4  -9   9        2.92       47.29     19.23 o 
  -3  -9   9       43.47       22.69     18.07 o 
  -2  -9   9       35.46        5.38     16.15 o 
  -1  -9   9       22.40       18.84     15.76 o 
   0  -9   9      136.09      150.34     22.30 o 
   1  -9   9       63.99       13.07     14.23 o 
   2  -9   9      947.59     1050.09     82.67 o 
   3  -9   9      198.08      226.09     29.99 o 
   4  -9   9      106.59      116.89     25.38 o 
   5  -9   9      115.44       79.21     25.76 o 
   6  -9   9       52.10       11.54     25.38 o 
  -7  -8   9      163.35      228.01     33.07 o 
  -6  -8   9        0.08       77.67     22.69 o 
  -5  -8   9      167.60      111.51     22.69 o 
  -4  -8   9        9.63        1.54     19.23 o 
  -3  -8   9      206.96      214.94     27.30 o 
  -2  -8   9      225.15      134.19     21.53 o 
  -1  -8   9      866.80      890.52     70.36 o 
   0  -8   9      200.39      276.85     29.99 o 
   1  -8   9       75.35      107.28     19.61 o 
   2  -8   9       61.20       61.14     17.69 o 
   3  -8   9       10.47       12.69     17.30 o 
   4  -8   9       44.99      -26.53     17.69 o 
   5  -8   9       45.03       56.14     22.69 o 
   6  -8   9       49.25       42.30     25.76 o 
   7  -8   9       33.89      -16.15     25.76 o 
  -7  -7   9      194.98      135.89     26.15 o 
  -6  -7   9       30.30       12.43     36.91 o 
  -5  -7   9      282.56      332.09    105.93 o 
  -4  -7   9        8.59      -16.92     14.23 o 
  -3  -7   9      501.15      524.08     46.91 o 
  -2  -7   9     1457.15     1705.68    126.50 o 
  -1  -7   9      138.19      180.72     22.30 o 
   0  -7   9      161.83      264.93     28.45 o 
   1  -7   9      774.31      779.40     63.06 o 
   2  -7   9       94.22       63.44     16.15 o 
   3  -7   9       60.28       85.75     18.84 o 
   4  -7   9        8.29      -23.65     15.76 o 
   5  -7   9      117.40      153.42     28.45 o 
   6  -7   9      146.11      190.72     31.53 o 
   7  -7   9       89.58        7.69     23.07 o 
  -8  -6   9       60.78      -75.36    117.27 o 
  -7  -6   9        0.05        4.37     48.83 o 
  -6  -6   9      114.68      151.24     31.15 o 
  -5  -6   9        3.13        9.68     13.89 o 
  -4  -6   9      130.87      103.65     24.22 o 
  -3  -6   9      431.84      446.03     41.14 o 
  -2  -6   9     2402.69     2277.82    165.72 o 
  -1  -6   9      419.35      406.04     36.91 o 
   0  -6   9      127.43      149.19     19.61 o 
   1  -6   9      334.34      379.51     35.76 o 
   2  -6   9      379.90      427.19     39.60 o 
   3  -6   9      627.33      675.20     57.29 o 
   4  -6   9       12.26       -2.69     17.69 o 
   5  -6   9       21.33       63.06     22.30 o 
   6  -6   9      102.60      133.42     26.92 o 
   7  -6   9      163.60       80.75     26.53 o 
  -9  -5   9       39.05        0.00    112.28 o 
  -8  -5   9      342.42      201.87    128.04 o 
  -7  -5   9        3.95      -16.92     80.36 o 
  -6  -5   9      652.59      748.18     88.82 o 
  -5  -5   9      147.60      261.26     54.41 o 
  -4  -5   9      755.90      747.52     58.45 o 
  -3  -5   9      677.32      568.18     43.12 o 
  -2  -5   9       41.59       54.18     21.92 o 
  -1  -5   9      878.13      901.29     69.21 o 
   0  -5   9      501.15      561.38     46.91 o 
   1  -5   9     1011.46     1131.61     85.75 o 
   2  -5   9       78.26       49.99     15.00 o 
   3  -5   9      160.89      171.87     24.61 o 
   4  -5   9      144.12      208.79     28.07 o 
   5  -5   9       81.61      130.73     25.76 o 
   6  -5   9      162.44      122.66     27.68 o 
   7  -5   9       23.59       11.54     23.45 o 
  -9  -4   9       17.88       -1.92    106.89 o 
  -8  -4   9        2.61      -51.91     84.59 o 
  -7  -4   9      898.15      819.39    139.96 o 
  -6  -4   9      699.05      807.68    113.81 o 
  -5  -4   9       94.11       67.74     24.22 o 
  -4  -4   9     1249.00     1264.75    115.74 o 
  -3  -4   9      127.35       67.56     45.76 o 
  -2  -4   9      124.18      131.20     17.29 o 
  -1  -4   9      277.58      243.80     57.29 o 
   0  -4   9       26.44       16.92     11.15 o 
   1  -4   9       22.25        3.08     11.54 o 
   2  -4   9     1710.02     1793.34    132.27 o 
   3  -4   9       53.09       42.68     16.92 o 
   4  -4   9       14.52      -18.84     15.76 o 
   5  -4   9     1220.35     1142.37     89.59 o 
   6  -4   9        2.89      -10.38     19.61 o 
   7  -4   9        0.37      -30.57     20.38 o 
 -10  -3   9      146.51      172.64    128.04 o 
  -9  -3   9      141.87       73.44    107.28 o 
  -8  -3   9      202.41      214.94     98.43 o 
  -7  -3   9      930.43     1028.17    158.03 o 
  -6  -3   9       94.65      100.10     40.37 o 
  -5  -3   9      139.04      136.39     19.14 o 
  -4  -3   9      679.49      679.68     49.86 o 
  -3  -3   9       19.10       14.67     33.84 o 
  -2  -3   9      704.64      764.37     52.61 o 
  -1  -3   9     5913.86     5757.94    341.68 o 
   0  -3   9        5.19       38.35     41.72 o 
   1  -3   9      131.20      121.76     16.86 o 
   2  -3   9      304.54      292.61     29.99 o 
   3  -3   9      744.65      917.82     72.67 o 
   4  -3   9       84.16       38.07     18.46 o 
   5  -3   9      240.45      244.55     30.76 o 
   6  -3   9       16.36       -4.23     19.61 o 
   7  -3   9      273.62      312.22     38.45 o 
 -10  -2   9        1.42      -48.45    118.43 o 
  -9  -2   9      277.23      307.22    135.35 o 
  -8  -2   9     1612.94     1682.61    237.24 o 
  -7  -2   9       52.15       90.36     83.44 o 
  -6  -2   9      378.90      445.32     35.88 o 
  -5  -2   9     2137.97     2320.96    154.19 o 
  -4  -2   9        8.35       43.83     37.30 o 
  -3  -2   9       10.53       21.39     23.26 o 
  -2  -2   9     2749.63     2833.72    170.34 o 
  -1  -2   9      776.20      787.38     53.56 o 
   0  -2   9      429.27      595.83     51.52 o 
   1  -2   9        4.77       29.56     12.29 o 
   2  -2   9       28.18       36.10     14.52 o 
   3  -2   9       35.04       76.84     17.96 o 
   4  -2   9      344.98      383.74     38.45 o 
   5  -2   9       44.98       40.37     21.92 o 
   6  -2   9      133.84      167.65     27.68 o 
   7  -2   9       27.51       30.38     24.99 o 
 -11  -1   9      492.74      589.45    189.18 o 
 -10  -1   9      161.21      323.76    132.27 o 
  -9  -1   9        9.85       97.28    111.12 o 
  -8  -1   9      580.92      722.11    146.11 o 
  -7  -1   9       44.78       62.29     82.28 o 
  -6  -1   9        3.10        3.95     56.33 o 
  -5  -1   9      522.67      612.91    133.42 o 
  -4  -1   9      424.99      397.58     81.90 o 
  -3  -1   9      469.29      383.85     29.58 o 
  -2  -1   9     1199.77     1168.44     77.06 o 
  -1  -1   9      147.57      189.25     50.56 o 
   0  -1   9      328.74      338.28     27.94 o 
   1  -1   9      419.77      468.85     81.32 o 
   2  -1   9      285.29      282.22     26.62 o 
   3  -1   9      434.03      442.56     42.30 o 
   4  -1   9        6.00       39.35     28.07 o 
   5  -1   9        7.09      -16.53     19.61 o 
   6  -1   9       56.76      -32.30     21.53 o 
   7  -1   9      247.33      273.00     35.37 o 
 -11   0   9       42.55      -39.99    128.04 o 
 -10   0   9       88.88      103.43    121.50 o 
  -9   0   9       62.83       88.05    101.51 o 
  -8   0   9       25.63       16.15     83.44 o 
  -7   0   9      741.96      905.49    154.19 o 
  -6   0   9     1798.09     1935.56    121.39 o 
  -5   0   9     1953.63     2156.83    137.15 o 
  -4   0   9        9.25      -17.17     38.07 o 
  -3   0   9       12.07       19.93     16.92 o 
  -1   0   9       29.91       47.07     20.38 o 
   0   0   9      762.60      917.39     61.15 o 
   1   0   9        3.06       -2.07     12.72 o 
   2   0   9      308.46      351.13     36.34 o 
   3   0   9      497.04      474.23     40.09 o 
   4   0   9     1286.84      953.96    148.80 o 
   5   0   9       15.12      -13.84     19.61 o 
   6   0   9      105.61       29.61     22.69 o 
   7   0   9        6.78      -31.91     22.30 o 
 -11   1   9       28.01       51.14    129.96 o 
 -10   1   9       77.90      163.03    121.12 o 
  -9   1   9      231.91      249.16    108.82 o 
  -8   1   9       81.95       67.67     83.82 o 
  -7   1   9      342.56      516.39    131.89 o 
  -6   1   9     2285.44     2348.57    281.46 o 
  -5   1   9      218.67      213.46     47.29 o 
  -4   1   9       28.04       18.01     29.03 o 
  -3   1   9      366.10      368.53     53.83 o 
  -2   1   9        0.78       20.45      9.41 o 
   0   1   9      317.89      253.26     23.20 o 
   1   1   9       47.65       40.12     14.85 o 
   2   1   9      455.02      499.35     39.75 o 
   3   1   9      892.17      936.18    100.55 o 
   4   1   9      151.61      172.53     49.60 o 
   5   1   9      195.88      191.53     29.10 o 
   6   1   9       43.54       16.51     22.72 o 
   7   1   9      109.13      103.82     27.68 o 
 -11   2   9        9.46       68.44    132.27 o 
 -10   2   9      667.89      654.82    152.27 o 
  -9   2   9      283.02      360.67    128.04 o 
  -8   2   9      193.98      111.89    101.51 o 
  -7   2   9       44.29       28.07     75.75 o 
  -6   2   9     1931.66     2419.31    229.26 o 
  -5   2   9        1.91       -6.15     57.29 o 
  -4   2   9      133.72       70.96     16.53 o 
  -3   2   9        1.96      -10.28      6.85 o 
  -2   2   9     1215.17     1276.29     79.89 o 
  -1   2   9      384.23      441.12     50.56 o 
   0   2   9     1197.75     1089.39     70.80 o 
   1   2   9      294.12      332.32     63.83 o 
   2   2   9      246.35      344.68     32.86 o 
   3   2   9      267.70      331.12     33.62 o 
   4   2   9       46.29      176.57    108.82 o 
   5   2   9       96.23       50.69     21.61 o 
   6   2   9        0.98      -15.13     25.76 o 
 -11   3   9      464.17      305.30    144.19 o 
 -10   3   9     1060.90     1075.38    136.99 o 
  -9   3   9      496.27      494.77    105.40 o 
  -8   3   9        7.96      -17.47     60.22 o 
  -7   3   9       43.23       63.20     66.33 o 
  -6   3   9      252.29      278.24     76.75 o 
  -5   3   9      501.80      454.06     84.74 o 
  -4   3   9        7.39      -34.73     38.98 o 
  -3   3   9      105.01      156.35     53.96 o 
  -2   3   9     2869.66     3095.85    187.08 o 
  -1   3   9     3972.25     4208.03    250.69 o 
   0   3   9      550.44      359.33     78.06 o 
   1   3   9       21.61       16.62     40.95 o 
   2   3   9       22.24      -20.96     34.22 o 
   3   3   9       29.97        3.69     19.10 o 
   4   3   9      265.34      310.77     52.87 o 
   5   3   9      214.02      219.30     75.75 o 
   6   3   9       71.65       88.76     25.88 o 
 -11   4   9      101.41      111.00     96.36 o 
 -10   4   9      244.77      216.46     99.31 o 
  -9   4   9        4.41       18.60     71.74 o 
  -8   4   9      417.28      339.85     86.23 o 
  -7   4   9        3.36       -5.08     53.04 o 
  -6   4   9      272.97      413.50    136.50 o 
  -5   4   9      638.66      740.77    137.85 o 
  -4   4   9      272.56      268.64     59.46 o 
  -3   4   9     1298.10     1639.96    170.19 o 
  -2   4   9       26.88       78.91     53.71 o 
  -1   4   9     2111.31     2100.43    129.36 o 
   0   4   9        7.90       34.76     15.99 o 
   1   4   9      311.99      326.76     36.14 o 
   2   4   9       13.66      -11.89     16.49 o 
   3   4   9      192.55      162.46     33.07 o 
   4   4   9      545.93      556.46     49.36 o 
   5   4   9      236.20      292.81     36.02 o 
 -11   5   9      222.74      260.37    101.48 o 
 -10   5   9       24.43       20.78     83.97 o 
  -9   5   9        7.10      -27.13     73.12 o 
  -8   5   9      101.36      161.19     72.06 o 
  -7   5   9       96.16       66.76     65.51 o 
  -6   5   9      100.54       85.72     64.23 o 
  -5   5   9      910.10      966.85    136.88 o 
  -4   5   9       61.42       -3.19     47.94 o 
  -3   5   9     2350.64     2529.12    236.64 o 
  -2   5   9      121.66      148.79     58.43 o 
  -1   5   9      152.59      198.02     77.67 o 
   0   5   9     1573.34     1743.04    110.16 o 
   1   5   9       46.21       42.86     49.99 o 
   2   5   9       39.42       24.89     33.07 o 
   3   5   9       35.61       53.49     37.30 o 
   4   5   9       14.39       87.24     42.87 o 
   5   5   9       16.77       70.33     43.06 o 
 -11   6   9        8.47      -92.28    124.77 o 
 -10   6   9       31.41      -29.38     75.19 o 
  -9   6   9      183.15      143.62     83.64 o 
  -8   6   9      379.08      277.82     96.90 o 
  -7   6   9      135.36      166.45     70.99 o 
  -6   6   9      692.52      631.28     97.37 o 
  -5   6   9      199.77      170.21     63.28 o 
  -4   6   9      119.92       56.46     55.72 o 
  -3   6   9       92.90      119.20     55.90 o 
  -2   6   9      614.41      624.06    128.04 o 
  -1   6   9       26.89      -30.38     64.98 o 
   0   6   9     1750.96     1882.55    274.15 o 
   1   6   9      104.37      151.88     84.21 o 
   2   6   9      195.82      197.52     47.10 o 
   3   6   9      213.20      275.72     42.49 o 
   4   6   9       88.06      153.49     60.37 o 
 -11   7   9        3.28      -75.51     86.56 o 
 -10   7   9      375.92      310.24    103.97 o 
  -9   7   9      240.08      129.54     89.33 o 
  -8   7   9      197.31      147.94     81.95 o 
  -7   7   9      276.72      215.40     80.07 o 
  -6   7   9        2.82      -77.60     53.65 o 
  -5   7   9       23.98        0.71     54.69 o 
  -4   7   9      324.94      322.55     73.92 o 
  -3   7   9        5.17      -38.50     52.20 o 
  -2   7   9      144.05      208.02     80.36 o 
  -1   7   9      703.99      856.30    166.11 o 
   0   7   9      360.52      659.82    143.42 o 
   1   7   9        2.38       42.30     88.44 o 
   2   7   9      128.27       88.82     96.13 o 
   3   7   9       56.44       68.83    118.43 o 
 -10   8   9       72.47      137.49     89.75 o 
  -9   8   9      132.70       60.24     81.13 o 
  -8   8   9        5.18        1.47     73.02 o 
  -7   8   9      179.60       86.57     71.64 o 
  -6   8   9      255.38      230.19     83.25 o 
  -5   8   9        9.46        2.48     62.36 o 
  -4   8   9       65.68       49.17     78.63 o 
  -3   8   9      164.62      191.87    100.36 o 
  -2   8   9      281.11      271.46     91.13 o 
  -1   8   9      547.32      666.74    123.43 o 
   0   8   9      414.86      486.79    114.97 o 
   1   8   9      390.37      300.30    108.05 o 
   2   8   9       12.33       -2.31     97.28 o 
 -10   9   9      145.17      166.20     92.22 o 
  -9   9   9       76.39       41.84     82.49 o 
  -8   9   9      129.03       31.68     78.04 o 
  -7   9   9        7.24      -29.15     72.74 o 
  -6   9   9       11.00      -14.91     73.44 o 
  -5   9   9      161.24      107.63     91.51 o 
  -4   9   9      340.81      400.59     84.29 o 
  -3   9   9      120.54      206.87     94.20 o 
  -2   9   9      620.84      590.22    124.20 o 
  -1   9   9      473.91      443.34    132.66 o 
   0   9   9        6.67        3.46     93.05 o 
   1   9   9        2.29      -14.61     98.43 o 
  -9  10   9       21.01      -16.56     84.13 o 
  -8  10   9      298.82      289.25    108.45 o 
  -7  10   9       69.52       65.74     80.19 o 
  -6  10   9       24.62       -5.64     73.16 o 
  -5  10   9      323.26      328.71     87.21 o 
  -4  10   9      200.19      188.41    113.43 o 
  -3  10   9        0.21      -18.46     97.66 o 
  -2  10   9        7.50       38.84     99.20 o 
  -1  10   9        9.07      -16.53    105.36 o 
   0  10   9       14.17       48.06    112.28 o 
  -8  11   9       25.98        2.16    141.50 o 
  -7  11   9      163.30      114.60     86.93 o 
  -6  11   9       42.77       -7.24     81.47 o 
  -5  11   9      338.07      141.50    108.05 o 
  -4  11   9       67.27      180.72    119.97 o 
  -3  11   9       32.60       -3.46    111.89 o 
  -2  11   9        0.99      -46.53    112.66 o 
  -2 -11  10        8.94       56.14     20.38 o 
  -1 -11  10      179.10      244.55     33.07 o 
   0 -11  10       85.61      119.58     24.99 o 
   1 -11  10        1.27      -25.95     17.30 o 
   2 -11  10        4.03      -24.99     19.23 o 
   3 -11  10        1.22       19.23     23.45 o 
  -4 -10  10      135.71      101.13     24.61 o 
  -3 -10  10      106.84       58.45     22.30 o 
  -2 -10  10        5.04      -14.23     18.07 o 
  -1 -10  10       14.11        7.69     17.30 o 
   0 -10  10       40.73       -3.46     16.92 o 
   1 -10  10       88.31       86.90     23.45 o 
   2 -10  10      120.32       92.28     23.07 o 
   3 -10  10       15.50       18.07     20.76 o 
   4 -10  10       42.80      -12.30     20.76 o 
  -5  -9  10      237.74      220.71     33.84 o 
  -4  -9  10        3.14       44.99     20.76 o 
  -3  -9  10       64.88       41.53     18.46 o 
  -2  -9  10      131.31       41.53     18.84 o 
  -1  -9  10       79.75      118.43     21.92 o 
   0  -9  10        4.62       11.15     15.38 o 
   1  -9  10      148.74      182.26     26.53 o 
   2  -9  10        9.76       24.99     19.23 o 
   3  -9  10       30.96      -14.61     17.69 o 
   4  -9  10        2.37       42.30     24.22 o 
   5  -9  10        0.40      -33.45     22.30 o 
  -6  -8  10       51.33       41.14     21.53 o 
  -5  -8  10       38.26      122.66     25.38 o 
  -4  -8  10        4.19      -21.34     14.23 o 
  -3  -8  10       56.68       21.53     19.99 o 
  -2  -8  10      185.70      187.26     25.76 o 
  -1  -8  10      102.60       38.45     15.00 o 
   0  -8  10      975.39      842.46     67.29 o 
   1  -8  10      240.10      253.78     30.76 o 
   2  -8  10       15.11       11.92     16.92 o 
   3  -8  10       55.64      152.65     26.15 o 
   4  -8  10       45.88       11.15     20.38 o 
   5  -8  10       85.28       19.23     23.45 o 
   6  -8  10       61.35        2.31     24.99 o 
  -7  -7  10       12.86       -0.95     20.62 o 
  -6  -7  10      156.75      103.82     24.22 o 
  -5  -7  10       23.68       63.06     19.23 o 
  -4  -7  10      246.62      206.48     27.30 o 
  -3  -7  10      606.73      624.83     54.60 o 
  -2  -7  10      137.20      149.96     22.69 o 
  -1  -7  10       43.29       20.38     14.61 o 
   0  -7  10       10.59        3.46     11.92 o 
   1  -7  10      307.26      371.82     37.30 o 
   2  -7  10      468.41      570.99     50.76 o 
   3  -7  10       32.69       -6.54     16.53 o 
   4  -7  10       10.64       -0.77     20.38 o 
   5  -7  10      281.28      208.79     34.99 o 
   6  -7  10      113.12      101.51     26.53 o 
  -8  -6  10       21.97       21.26     34.22 o 
  -7  -6  10       61.97      107.01     48.06 o 
  -6  -6  10      431.45      484.09    130.16 o 
  -5  -6  10       15.57       21.20     28.07 o 
  -4  -6  10        2.83      -17.30     13.46 o 
  -3  -6  10      557.87      600.22     51.91 o 
  -2  -6  10      172.26      197.25     25.38 o 
  -1  -6  10     1968.83     1974.06    144.96 o 
   0  -6  10       54.71      105.36     19.99 o 
   1  -6  10       38.47       61.91     15.00 o 
   2  -6  10      466.36      424.11     40.76 o 
   3  -6  10       13.61       27.68     17.69 o 
   4  -6  10        2.77      -23.65     15.76 o 
   5  -6  10      205.59      386.05     43.06 o 
   6  -6  10        1.89      -30.38     21.15 o 
   7  -6  10       25.56       32.30     24.61 o 
  -9  -5  10      134.76       67.29    111.89 o 
  -8  -5  10       85.16       67.80     21.35 o 
  -7  -5  10       92.31       83.74     29.61 o 
  -6  -5  10      320.57      357.80     35.13 o 
  -5  -5  10       78.64       76.11     18.58 o 
  -4  -5  10      321.39      319.28     64.21 o 
  -3  -5  10      515.78      622.04     47.07 o 
  -2  -5  10       23.58       38.45     13.07 o 
  -1  -5  10      867.75      892.06     68.83 o 
   0  -5  10      139.68      144.19     20.38 o 
   1  -5  10       43.18       45.37     14.61 o 
   2  -5  10       15.10       39.99     17.30 o 
   3  -5  10      490.53      387.58     38.84 o 
   4  -5  10      102.29       87.28     24.22 o 
   5  -5  10      387.00      354.13     39.60 o 
   6  -5  10       49.10       40.76     24.22 o 
   7  -5  10        0.44       23.07     24.61 o 
  -9  -4  10       27.79       77.67    120.74 o 
  -8  -4  10     1722.89     1908.93    252.43 o 
  -7  -4  10     1964.76     1969.15    137.46 o 
  -6  -4  10       44.75       50.92     17.88 o 
  -5  -4  10        2.28      -10.81     17.69 o 
  -4  -4  10       16.98        2.47     17.30 o 
  -3  -4  10      191.28      198.89     30.18 o 
  -2  -4  10       39.25      110.09     44.99 o 
  -1  -4  10        3.13      -13.46     10.38 o 
   0  -4  10       13.18      -14.23     11.15 o 
   1  -4  10      555.71      634.05     52.68 o 
   2  -4  10     1151.20     1396.53    105.36 o 
   3  -4  10       98.04       63.44     20.76 o 
   4  -4  10       20.09       27.30     19.61 o 
   5  -4  10       10.11       89.59     22.30 o 
   6  -4  10        1.61      -30.57     20.38 o 
   7  -4  10       13.35      -10.77     22.69 o 
 -10  -3  10       58.10       44.99    133.42 o 
  -9  -3  10       82.76      130.35    118.43 o 
  -8  -3  10      219.63      289.09     32.99 o 
  -7  -3  10      611.48      750.67     56.04 o 
  -6  -3  10       26.30       44.42     24.99 o 
  -5  -3  10        7.00       33.96     13.13 o 
  -4  -3  10      290.47      283.53     34.03 o 
  -3  -3  10      241.37      294.55     32.11 o 
  -2  -3  10     1302.27     1213.45    168.22 o 
  -1  -3  10      945.00     1019.47     68.70 o 
   0  -3  10      815.62      907.38     62.24 o 
   1  -3  10       24.28      -18.46     12.30 o 
   2  -3  10      543.71      439.88     41.14 o 
   3  -3  10       24.68       45.76     19.99 o 
   4  -3  10      654.88      647.13     56.91 o 
   5  -3  10      191.86      241.09     33.45 o 
   6  -3  10      151.24       51.52     23.07 o 
   7  -3  10      105.52      116.89     29.61 o 
 -10  -2  10        0.19       24.61    133.04 o 
  -9  -2  10      131.48      114.58    122.66 o 
  -8  -2  10      940.08      992.38     71.63 o 
  -7  -2  10        1.30       31.68     14.36 o 
  -6  -2  10       85.82      134.03     19.09 o 
  -5  -2  10      165.70      263.23     25.45 o 
  -4  -2  10       15.37        2.31     10.62 o 
  -3  -2  10      666.43      672.98     47.53 o 
  -2  -2  10     1450.80     1506.10     96.68 o 
  -1  -2  10       55.50      113.00     16.95 o 
   0  -2  10      928.60      991.72     66.53 o 
   1  -2  10     1334.66     1554.59    181.68 o 
   2  -2  10       67.28      109.44     19.53 o 
   3  -2  10        1.36        3.46     17.30 o 
   4  -2  10      205.09      167.26     27.68 o 
   5  -2  10      266.19      317.99     37.30 o 
   6  -2  10       22.68       -6.54     22.69 o 
   7  -2  10       16.98       -6.15     23.45 o 
 -10  -1  10        0.14      -13.84    119.58 o 
  -9  -1  10        2.50      -19.99    111.89 o 
  -8  -1  10      224.45      195.71    113.05 o 
  -7  -1  10      107.07       62.48     14.44 o 
  -6  -1  10      637.01      598.57     45.77 o 
  -5  -1  10       32.74       13.65      8.75 o 
  -4  -1  10      627.20      788.24    136.12 o 
  -3  -1  10     1148.83     1136.23     77.86 o 
  -2  -1  10     1823.23     2151.38    136.10 o 
  -1  -1  10      609.01      538.22     49.60 o 
   0  -1  10      268.82      311.25     27.92 o 
   1  -1  10        2.05       28.48     14.50 o 
   2  -1  10       18.29       25.55     27.49 o 
   3  -1  10      438.26      411.41     37.40 o 
   4  -1  10        0.78      -27.68     18.46 o 
   5  -1  10      197.71      242.62     33.84 o 
   6  -1  10       91.34      116.12     26.92 o 
   7  -1  10      117.39       49.22     24.61 o 
 -11   0  10       75.07       33.45    136.88 o 
 -10   0  10       30.40       -8.46    114.58 o 
  -9   0  10      852.60      777.86    188.41 o 
  -8   0  10        0.14      -86.51     85.75 o 
  -7   0  10      255.10      255.70    103.82 o 
  -6   0  10      205.81      287.23     68.44 o 
  -5   0  10      296.82      293.88     35.95 o 
  -4   0  10       56.16      115.15     59.79 o 
  -3   0  10     1082.11     1385.52     88.98 o 
  -2   0  10        7.19       -8.34      9.42 o 
  -1   0  10     1945.57     1825.22    111.97 o 
   0   0  10        8.12        8.46     19.99 o 
   1   0  10      428.71      458.97     43.83 o 
   2   0  10      221.39      207.06     44.41 o 
   3   0  10      747.49      614.15     59.21 o 
   4   0  10      314.39      368.15     94.59 o 
   5   0  10       89.08      114.24     43.83 o 
   6   0  10        5.85      -10.38     21.53 o 
 -11   1  10        5.04       54.60    140.35 o 
 -10   1  10        5.11       74.98    122.66 o 
  -9   1  10      757.62      804.77    166.88 o 
  -8   1  10       55.14       39.22     96.90 o 
  -7   1  10      219.02      202.25     86.51 o 
  -6   1  10      163.30      125.73     73.06 o 
  -5   1  10      411.84      391.43    110.74 o 
  -4   1  10     1190.55     1142.19     75.76 o 
  -3   1  10     1666.96     1993.35    122.71 o 
  -2   1  10        0.91       55.98     19.23 o 
   0   1  10       47.18       28.20     18.26 o 
   1   1  10      373.87      399.12     34.48 o 
   2   1  10      171.37      193.03     36.34 o 
   3   1  10      200.98      256.55     29.45 o 
   4   1  10        8.20       16.40     20.51 o 
   5   1  10      110.45      144.22     35.95 o 
   6   1  10        1.81       -6.54     22.69 o 
 -11   2  10      191.25      228.78    156.49 o 
 -10   2  10      273.52      288.38    154.96 o 
  -9   2  10      546.46      443.72    141.88 o 
  -8   2  10     1030.58     1134.68    201.48 o 
  -7   2  10      443.52      447.18    121.50 o 
  -6   2  10       31.08       -3.85     65.75 o 
  -5   2  10      249.67      367.59    104.59 o 
  -4   2  10       49.75       54.22     67.67 o 
  -3   2  10      208.45      212.17     58.64 o 
  -2   2  10       12.52        1.09     10.59 o 
  -1   2  10     1975.90     2047.84    188.79 o 
   0   2  10        9.03       -4.87     14.16 o 
   1   2  10     1577.52     1494.85     97.99 o 
   2   2  10      565.15      535.19     43.89 o 
   3   2  10        1.21      -27.11     18.07 o 
   4   2  10        2.32      -30.20     20.13 o 
   5   2  10       18.28       -6.53     20.65 o 
   6   2  10       52.91       75.23     23.94 o 
 -11   3  10      303.39      395.27    158.03 o 
 -10   3  10       78.17      106.12    123.43 o 
  -9   3  10       30.09       16.15     98.05 o 
  -8   3  10      136.70      177.01     76.31 o 
  -7   3  10       72.42       44.28     62.59 o 
  -6   3  10      829.64      924.92    149.00 o 
  -5   3  10       14.04        8.87     51.92 o 
  -4   3  10      112.71       57.87     57.54 o 
  -3   3  10       18.11      -23.84     54.60 o 
  -2   3  10     1157.24     1546.11    219.55 o 
  -1   3  10      398.35      372.01     35.95 o 
   0   3  10      447.68      300.28     66.14 o 
   1   3  10       36.74       10.63     15.44 o 
   2   3  10        6.55      -23.74     15.83 o 
   3   3  10      131.30       99.75     23.24 o 
   4   3  10      151.94      110.19     84.01 o 
   5   3  10       85.49       66.73     24.37 o 
 -11   4  10       80.09       63.75     99.17 o 
 -10   4  10       35.56       26.52     84.08 o 
  -9   4  10      128.90       97.08     80.81 o 
  -8   4  10      544.03      604.10    103.00 o 
  -7   4  10       47.06      169.69     72.01 o 
  -6   4  10      161.75      151.88     68.63 o 
  -5   4  10      122.48      100.32     61.58 o 
  -4   4  10      176.32      163.09     62.75 o 
  -3   4  10     1522.43     1793.83    187.01 o 
  -2   4  10     3050.82     3302.46    279.06 o 
  -1   4  10      492.74      685.58    116.51 o 
   0   4  10      939.74     1030.11     73.06 o 
   1   4  10       43.72      134.93     54.60 o 
   2   4  10        1.50       -6.69     17.63 o 
   3   4  10       11.50       -0.07     22.69 o 
   4   4  10       96.03      204.20     30.78 o 
   5   4  10       76.91       73.84     56.71 o 
 -11   5  10        6.41      -48.46     86.63 o 
 -10   5  10       18.76      -12.69     79.72 o 
  -9   5  10       10.35       -2.19     75.56 o 
  -8   5  10       91.58       54.34     68.49 o 
  -7   5  10      289.05      322.49     86.43 o 
  -6   5  10      998.49      970.47    159.96 o 
  -5   5  10      215.43      264.16     75.81 o 
  -4   5  10      527.83      447.43     84.59 o 
  -3   5  10      700.06      983.28    114.44 o 
  -2   5  10      203.67      296.07    102.66 o 
  -1   5  10      270.53      201.48     89.21 o 
   0   5  10     1049.08     1335.78    220.32 o 
   1   5  10      143.92       42.67     33.84 o 
   2   5  10      148.98      214.28     38.64 o 
   3   5  10      149.42      140.62     34.03 o 
   4   5  10       92.79      164.18     30.11 o 
 -11   6  10        2.68      -67.18     83.65 o 
 -10   6  10      125.77      223.94     89.15 o 
  -9   6  10      545.92      401.70    117.60 o 
  -8   6  10        5.11      -19.28     71.09 o 
  -7   6  10      670.23      751.88    115.64 o 
  -6   6  10     1028.10     1084.92    287.04 o 
  -5   6  10       14.55      -35.24     75.75 o 
  -4   6  10      139.55       72.86     63.97 o 
  -3   6  10      442.81      540.12     79.34 o 
  -2   6  10     3360.19     3567.85    452.95 o 
  -1   6  10      574.20      652.89    124.97 o 
   0   6  10       15.78       15.76     77.29 o 
   1   6  10        8.16       43.45     83.82 o 
   2   6  10       20.72       49.60     93.44 o 
   3   6  10      345.03      382.31     39.83 o 
 -10   7  10       74.66      -16.75     93.05 o 
  -9   7  10       54.42       20.91     79.68 o 
  -8   7  10        3.12      -25.64     69.26 o 
  -7   7  10     1002.64     1086.31    242.24 o 
  -6   7  10      121.00       96.82     73.22 o 
  -5   7  10       11.79      -11.26     86.90 o 
  -4   7  10      276.24      275.17     87.58 o 
  -3   7  10      396.79      441.80    104.97 o 
  -2   7  10        1.67       53.45     74.59 o 
  -1   7  10     1008.77     1088.93    174.95 o 
   0   7  10      581.67      648.66    126.12 o 
   1   7  10       20.54       -0.38     91.13 o 
   2   7  10       25.15      -28.45    102.28 o 
   3   7  10        2.46       -1.92    111.12 o 
 -10   8  10       79.58       51.07    113.43 o 
  -9   8  10       61.84       82.70     91.47 o 
  -8   8  10       61.22       61.12     78.25 o 
  -7   8  10      697.74      587.54    122.50 o 
  -6   8  10      233.33      103.16     82.35 o 
  -5   8  10       54.90      -19.20     65.15 o 
  -4   8  10        7.15       42.68     84.59 o 
  -3   8  10       57.95       58.45     84.21 o 
  -2   8  10      159.17      163.80    101.51 o 
  -1   8  10     1382.68     1311.94    218.78 o 
   0   8  10       49.44        1.92     84.21 o 
   1   8  10       25.89        6.15     98.05 o 
   2   8  10        5.40       19.23    108.82 o 
  -9   9  10       13.09      -75.10     82.23 o 
  -8   9  10       83.96       49.90     83.21 o 
  -7   9  10       46.14      -67.15     77.13 o 
  -6   9  10      174.84       96.90     79.79 o 
  -5   9  10      240.17      272.36     89.26 o 
  -4   9  10      149.87      242.24    111.51 o 
  -3   9  10      128.05       43.06     98.82 o 
  -2   9  10       11.84       61.52    101.13 o 
  -1   9  10      140.72      132.27    113.05 o 
   0   9  10        4.12       33.84    102.66 o 
  -8  10  10      158.34      168.12     97.17 o 
  -7  10  10        0.01      -59.07     76.45 o 
  -6  10  10      195.68      285.23     86.92 o 
  -5  10  10       38.59       69.60    103.82 o 
  -4  10  10        0.40      -22.30    101.89 o 
  -3  10  10       52.87       81.52    113.05 o 
  -2  10  10       79.52       96.13    109.58 o 
  -1  10  10        0.77       19.61    104.97 o 
  -6  11  10      112.12       74.20     97.74 o 
  -5  11  10       85.46       26.15    114.20 o 
  -4  11  10        0.96       57.29    123.04 o 
  -3 -10  11       16.97      -14.61     18.84 o 
  -2 -10  11       89.12      118.43     23.45 o 
  -1 -10  11        1.00      181.49     28.45 o 
   0 -10  11       13.76       10.77     17.69 o 
   1 -10  11       72.75      113.43     24.22 o 
   2 -10  11       80.93      152.65     28.45 o 
   3 -10  11       32.89       33.45     22.30 o 
  -5  -9  11      185.79      161.11     29.99 o 
  -4  -9  11        5.09      -25.38     18.07 o 
  -3  -9  11       28.48       58.83     21.15 o 
  -2  -9  11       16.11      -11.92     15.76 o 
  -1  -9  11        1.25       33.07     17.30 o 
   0  -9  11       13.40       38.07     18.07 o 
   1  -9  11      259.02      254.16     31.53 o 
   2  -9  11        0.09      -24.80     16.53 o 
   3  -9  11       36.92      -27.11     18.07 o 
   4  -9  11      245.02      246.47     34.61 o 
  -6  -8  11       39.63       68.83     22.30 o 
  -5  -8  11        1.68       78.44     22.69 o 
  -4  -8  11        4.13      -24.80     16.53 o 
  -3  -8  11       12.46      -21.15     14.23 o 
  -2  -8  11       70.51       98.43     19.99 o 
  -1  -8  11      438.73      565.23     50.76 o 
   0  -8  11      281.23      289.15     32.68 o 
   1  -8  11      508.31      565.23     51.91 o 
   2  -8  11       59.84       -4.61     18.46 o 
   3  -8  11        5.52      -23.65     15.76 o 
   4  -8  11       40.45       26.15     21.53 o 
   5  -8  11        0.30      -34.03     22.69 o 
  -7  -7  11        1.06      -14.61     19.23 o 
  -6  -7  11      127.30      150.34     24.99 o 
  -5  -7  11       40.40       25.38     17.69 o 
  -4  -7  11       71.04       83.82     19.99 o 
  -3  -7  11      655.91      813.23     67.67 o 
  -2  -7  11        0.22       32.30     16.15 o 
  -1  -7  11      132.17      197.64     24.99 o 
   0  -7  11      882.64      917.82     73.06 o 
   1  -7  11        6.41       51.52     16.53 o 
   2  -7  11       75.43      334.52     34.99 o 
   3  -7  11       71.56       96.51     23.84 o 
   4  -7  11      266.10      230.70     33.84 o 
   5  -7  11       21.62       48.06     24.61 o 
  -8  -6  11        8.07        8.67     20.73 o 
  -7  -6  11       59.88      106.61     25.51 o 
  -6  -6  11        4.38       18.30     28.07 o 
  -5  -6  11        0.77       -8.46     17.30 o 
  -4  -6  11      277.04      184.95     26.15 o 
  -3  -6  11       65.59       59.60     17.69 o 
  -2  -6  11        3.86        3.08     12.30 o 
  -1  -6  11      199.57      218.78     25.38 o 
   0  -6  11      545.58      546.39     48.83 o 
   1  -6  11       54.06       77.67     18.46 o 
   2  -6  11      385.36      468.33     44.99 o 
   3  -6  11        4.66      -26.53     17.69 o 
   4  -6  11      159.36      108.05     26.53 o 
   5  -6  11        1.41      -27.68     21.53 o 
   6  -6  11        0.30      -32.88     21.92 o 
  -8  -5  11      107.17       74.37     22.85 o 
  -7  -5  11      774.17      631.67     52.25 o 
  -6  -5  11        0.36       52.74     17.92 o 
  -5  -5  11      521.49      606.88     48.90 o 
  -4  -5  11     1332.67     1498.36    142.27 o 
  -3  -5  11        9.01       14.61     11.92 o 
  -2  -5  11        7.44      -17.30     11.54 o 
  -1  -5  11        5.16       13.84     13.46 o 
   0  -5  11      598.21      764.02     62.67 o 
   1  -5  11      647.25      605.98     52.68 o 
   2  -5  11        1.19       14.23     16.53 o 
   3  -5  11       48.18      123.81     25.38 o 
   4  -5  11       82.44      168.41     29.61 o 
   5  -5  11       82.29      -31.15     20.76 o 
   6  -5  11        8.16       -7.69     24.99 o 
  -9  -4  11       13.54        4.14     20.01 o 
  -8  -4  11      554.84      660.74    136.69 o 
  -7  -4  11      261.24      231.17     29.65 o 
  -6  -4  11       24.09       22.87     18.07 o 
  -5  -4  11        3.15      -10.63     11.72 o 
  -4  -4  11      261.69      236.72     44.22 o 
  -3  -4  11      530.87      632.67     47.01 o 
  -2  -4  11      427.82      372.20     34.99 o 
  -1  -4  11        0.73       24.61     14.61 o 
   0  -4  11       79.60      105.36     18.46 o 
   1  -4  11     1151.35     1486.89    111.89 o 
   2  -4  11     1183.42     1489.97    112.66 o 
   3  -4  11        9.79      -27.68     18.46 o 
   4  -4  11        3.30       29.22     22.69 o 
   5  -4  11       14.43       12.30     22.30 o 
   6  -4  11       71.11       24.61     22.30 o 
  -9  -3  11      291.64      222.25    118.04 o 
  -8  -3  11      197.69      273.37     61.71 o 
  -7  -3  11        0.21       52.24     17.71 o 
  -6  -3  11      232.85      214.75     25.37 o 
  -5  -3  11      166.05      142.24     20.12 o 
  -4  -3  11      599.35      563.69     44.04 o 
  -3  -3  11      258.25      261.48     25.39 o 
  -2  -3  11      103.53       93.77     16.41 o 
  -1  -3  11       11.92       15.34     12.70 o 
   0  -3  11      890.08      978.57     76.13 o 
   1  -3  11       82.59      118.43     21.92 o 
   2  -3  11       40.90       84.59     20.76 o 
   3  -3  11       94.07       64.21     21.53 o 
   4  -3  11       51.61        3.08     20.76 o 
   5  -3  11       46.09       12.69     22.69 o 
   6  -3  11       52.32      -15.76     23.07 o 
 -10  -2  11       11.45       66.52    126.89 o 
  -9  -2  11      553.75      425.65    140.73 o 
  -8  -2  11      367.81      386.43    134.96 o 
  -7  -2  11      181.15       97.86     31.53 o 
  -6  -2  11       57.36        6.15     25.95 o 
  -5  -2  11       75.59       61.02     14.69 o 
  -4  -2  11      171.63      128.89     17.38 o 
  -3  -2  11      950.21     1069.63     72.59 o 
  -2  -2  11      420.72      407.39     39.60 o 
  -1  -2  11      526.09      496.33     38.79 o 
   0  -2  11      255.55      195.62     23.16 o 
   1  -2  11      336.84      229.37     26.40 o 
   2  -2  11      175.99      108.05     23.07 o 
   3  -2  11        1.20      -27.11     18.07 o 
   4  -2  11        3.27       17.30     22.30 o 
   5  -2  11      179.54      128.04     28.84 o 
   6  -2  11       49.05      192.64     33.07 o 
 -10  -1  11        2.68       41.14    128.04 o 
  -9  -1  11      205.73      310.30    125.35 o 
  -8  -1  11       11.22       13.84     85.75 o 
  -7  -1  11     1260.13     1285.41    212.63 o 
  -6  -1  11       82.57      109.01     18.41 o 
  -5  -1  11       17.39        2.15     17.69 o 
  -4  -1  11     1452.17     1458.82    215.71 o 
  -3  -1  11      678.30      672.17     48.51 o 
  -2  -1  11      728.26      932.83     62.87 o 
  -1  -1  11      708.55      770.32    100.16 o 
   0  -1  11        2.06      -10.53     30.76 o 
   1  -1  11      503.92      513.37     41.45 o 
   2  -1  11      410.08      434.11     39.01 o 
   3  -1  11        4.83       -9.61     20.38 o 
   4  -1  11      146.30      124.20     27.30 o 
   5  -1  11        5.23      -20.38     21.92 o 
   6  -1  11      146.27       89.21     26.92 o 
 -10   0  11        8.12       -1.54    122.66 o 
  -9   0  11      147.91      116.12    119.20 o 
  -8   0  11       28.54       93.44    107.28 o 
  -7   0  11      495.19      572.15    148.42 o 
  -6   0  11        8.31      -10.38     71.13 o 
  -5   0  11       12.66       22.57     12.82 o 
  -4   0  11     1574.40     1678.14    105.26 o 
  -3   0  11     1134.79     1324.00    176.49 o 
  -2   0  11       84.78        9.99     53.06 o 
  -1   0  11     1060.73     1214.03     81.01 o 
   0   0  11      314.65      219.43     23.79 o 
   1   0  11       43.35       43.63     17.77 o 
   2   0  11      135.92      247.67     62.29 o 
   3   0  11      153.57      187.38     34.22 o 
   4   0  11       16.38       30.36     46.53 o 
   5   0  11       28.05       41.14     21.53 o 
   6   0  11        5.22      -29.61     21.53 o 
 -11   1  11       16.68       88.82    140.35 o 
 -10   1  11       10.06      -58.06    114.20 o 
  -9   1  11        3.69      -26.92    106.89 o 
  -8   1  11     1236.07     1258.11    235.32 o 
  -7   1  11     1106.12     1238.12    222.25 o 
  -6   1  11      157.74      185.33     91.13 o 
  -5   1  11       21.64      -54.22     55.75 o 
  -4   1  11      508.04      589.07    125.35 o 
  -3   1  11       10.13       -5.35     10.60 o 
  -2   1  11      224.79      180.71     25.95 o 
  -1   1  11      210.90      174.57     64.98 o 
   0   1  11      124.80       87.56     52.10 o 
   1   1  11      565.29      580.45     55.56 o 
   2   1  11     1199.06     1353.56    114.78 o 
   3   1  11      241.33      288.81     38.07 o 
   4   1  11      170.12      154.70     67.67 o 
   5   1  11       58.55      -26.35     78.82 o 
 -11   2  11       87.18       42.30    131.89 o 
 -10   2  11      107.34      169.57    129.58 o 
  -9   2  11       16.23       32.68     97.28 o 
  -8   2  11     2420.23     2250.91    300.69 o 
  -7   2  11      269.40      307.61     94.20 o 
  -6   2  11      122.60      176.87     74.98 o 
  -5   2  11        8.97        8.07     67.67 o 
  -4   2  11      760.60      906.28    160.34 o 
  -3   2  11     1005.70     1092.77    183.41 o 
  -2   2  11     1893.15     2045.66    129.57 o 
  -1   2  11      144.59      162.12     19.26 o 
   0   2  11       16.15      -24.37     37.30 o 
   1   2  11      273.37      307.13     30.82 o 
   2   2  11       60.63        5.05     47.87 o 
   3   2  11       38.25       27.59     23.00 o 
   4   2  11       26.68       -0.12     22.47 o 
   5   2  11       15.85       25.44     28.07 o 
 -11   3  11       26.99      276.46    155.34 o 
 -10   3  11        4.26      -10.00    106.12 o 
  -9   3  11      226.71      227.24    125.35 o 
  -8   3  11      508.07      361.05     99.20 o 
  -7   3  11      204.92      216.09    100.74 o 
  -6   3  11      109.11      114.58     84.98 o 
  -5   3  11      264.30      385.66    114.20 o 
  -4   3  11      332.96      398.35     94.59 o 
  -3   3  11     3022.14     3588.23    402.20 o 
  -2   3  11      425.28      650.59    138.42 o 
  -1   3  11        8.75      -11.23     13.85 o 
   0   3  11       10.55       37.20     47.49 o 
   1   3  11       54.96       42.80     25.38 o 
   2   3  11        5.63      -22.46     18.00 o 
   3   3  11      217.66      154.46     37.11 o 
   4   3  11       45.41       33.34     21.81 o 
 -11   4  11      170.04      159.19    144.96 o 
 -10   4  11        0.16      -50.09     77.04 o 
  -9   4  11      352.85      306.75     97.19 o 
  -8   4  11        9.40      -16.47     65.77 o 
  -7   4  11      432.47      460.61    136.50 o 
  -6   4  11      119.19      188.20     72.61 o 
  -5   4  11      760.10      856.56    112.00 o 
  -4   4  11       55.97       48.73     60.93 o 
  -3   4  11       48.59       26.53     67.29 o 
  -2   4  11     1342.84     1639.93    217.63 o 
  -1   4  11       68.93       83.82     76.13 o 
   0   4  11      144.24      153.03     83.44 o 
   1   4  11      265.84      286.02     31.44 o 
   2   4  11      400.05      358.30     37.08 o 
   3   4  11      156.05      239.89     30.66 o 
   4   4  11       21.44      -20.74     23.62 o 
 -11   5  11        0.10      -17.47     87.92 o 
 -10   5  11        0.94      -65.47     74.44 o 
  -9   5  11      133.39       50.79     75.79 o 
  -8   5  11       15.51      -32.40     67.35 o 
  -7   5  11     2026.29     1836.81    189.37 o 
  -6   5  11      347.83      328.33     78.16 o 
  -5   5  11      463.51      447.04    125.54 o 
  -4   5  11      327.93      425.90    125.93 o 
  -3   5  11      126.01      128.04     85.75 o 
  -2   5  11       41.47        6.54     76.90 o 
  -1   5  11      920.67     1189.28    204.94 o 
   0   5  11       25.31       53.83     80.75 o 
   1   5  11      149.64      188.79    106.12 o 
   2   5  11      419.14      574.45    127.66 o 
   3   5  11       62.87      112.49     66.33 o 
 -10   6  11        3.37      -31.75     83.31 o 
  -9   6  11       51.29       -0.64     79.93 o 
  -8   6  11       22.34        3.84     79.02 o 
  -7   6  11     1163.35     1137.17    151.72 o 
  -6   6  11      154.32      195.76     86.06 o 
  -5   6  11      170.61      176.14     80.17 o 
  -4   6  11        2.43       38.90     61.23 o 
  -3   6  11       20.82       13.46     77.67 o 
  -2   6  11      147.69      183.41    101.13 o 
  -1   6  11      285.55      299.15     98.05 o 
   0   6  11      166.98      181.87     97.66 o 
   1   6  11       15.38       24.61     94.59 o 
   2   6  11      168.66      379.89    133.81 o 
   3   6  11        2.35       46.53    115.35 o 
 -10   7  11      110.06      210.95    106.42 o 
  -9   7  11        0.38      -97.71     80.58 o 
  -8   7  11      616.53      597.69    115.99 o 
  -7   7  11      222.61      216.99     86.86 o 
  -6   7  11       77.32      111.28     80.57 o 
  -5   7  11       88.80       33.55     67.19 o 
  -4   7  11       48.92      -12.69     73.83 o 
  -3   7  11        0.08       20.38     74.59 o 
  -2   7  11      147.07      261.08    103.82 o 
  -1   7  11      321.56      449.87    138.81 o 
   0   7  11       33.38       75.75     98.82 o 
   1   7  11      189.15      224.55    120.35 o 
   2   7  11      131.67      121.12    116.89 o 
  -9   8  11        0.74       22.46     88.32 o 
  -8   8  11       44.40      -42.18     79.45 o 
  -7   8  11       11.59      -14.25     79.89 o 
  -6   8  11      274.17      256.19     84.03 o 
  -5   8  11        7.05      -51.04     70.92 o 
  -4   8  11      222.61      284.54    122.66 o 
  -3   8  11      152.77      211.48    100.74 o 
  -2   8  11      416.98      450.26    116.89 o 
  -1   8  11      103.07       74.21    100.36 o 
   0   8  11        6.79      -18.07     93.44 o 
   1   8  11       10.28      -18.84    106.51 o 
  -9   9  11       10.42      -85.85     85.89 o 
  -8   9  11       17.24      -66.92    129.58 o 
  -7   9  11        0.02      -60.55     81.01 o 
  -6   9  11      231.55      101.72     84.08 o 
  -5   9  11      453.92      273.77    118.81 o 
  -4   9  11       94.93      139.19    111.89 o 
  -3   9  11      376.94      363.74    126.12 o 
  -2   9  11        6.09       11.54    100.74 o 
  -1   9  11       39.10      133.04    124.97 o 
  -7  10  11      108.87       17.84     91.69 o 
  -6  10  11      260.03      208.02    135.73 o 
  -5  10  11       32.84       24.99    111.89 o 
  -4  10  11        2.94       61.14    108.43 o 
  -3  10  11       13.92       87.67    115.35 o 
  -1 -10  12       24.82        0.77     18.46 o 
   0 -10  12       34.92       33.84     19.61 o 
   1 -10  12       52.75       34.61     21.92 o 
  -4  -9  12      184.82      123.04     25.76 o 
  -3  -9  12       19.26        9.61     19.61 o 
  -2  -9  12      154.54      116.89     23.45 o 
  -1  -9  12       38.50       20.38     16.15 o 
   0  -9  12      428.64      535.23     51.52 o 
   1  -9  12       49.78      146.50     24.99 o 
   2  -9  12       35.21       -5.38     18.84 o 
   3  -9  12        6.22      -30.57     20.38 o 
  -5  -8  12        3.30      -23.45     18.84 o 
  -4  -8  12       91.09       59.98     22.30 o 
  -3  -8  12      259.43      294.15     36.53 o 
  -2  -8  12       31.44       18.46     19.23 o 
  -1  -8  12      297.53      427.57     42.68 o 
   0  -8  12      306.16      339.90     38.45 o 
   1  -8  12       98.71      107.66     23.45 o 
   2  -8  12       16.13      -25.38     16.92 o 
   3  -8  12        5.19      243.01     35.76 o 
   4  -8  12       64.25       14.61     24.99 o 
  -6  -7  12       88.28      122.27     25.38 o 
  -5  -7  12      105.19       31.91     18.84 o 
  -4  -7  12      134.51      135.35     26.15 o 
  -3  -7  12        2.13      -11.92     14.23 o 
  -2  -7  12      223.15      261.47     32.30 o 
  -1  -7  12      199.39      196.10     28.07 o 
   0  -7  12      162.53      308.76     33.45 o 
   1  -7  12       38.22       72.67     21.92 o 
   2  -7  12      160.87      202.25     29.61 o 
   3  -7  12       65.01      110.74     25.76 o 
   4  -7  12       24.21      -34.03     22.69 o 
  -7  -6  12       39.52      -27.68     18.46 o 
  -6  -6  12       66.09       91.51     22.30 o 
  -5  -6  12      652.83      962.81     78.82 o 
  -4  -6  12      531.34      594.06     53.83 o 
  -3  -6  12      256.39      297.99     33.07 o 
  -2  -6  12      208.44      231.86     29.22 o 
  -1  -6  12      138.54      133.42     21.92 o 
   0  -6  12        8.17      -10.38     16.53 o 
   1  -6  12      496.53      502.17     48.06 o 
   2  -6  12       29.39        7.31     20.38 o 
   3  -6  12      107.61      131.12     26.53 o 
   4  -6  12       11.51      -34.03     22.69 o 
   5  -6  12       31.86       92.28     26.92 o 
  -8  -5  12       36.20       73.00     24.30 o 
  -7  -5  12       76.27       34.73     18.78 o 
  -6  -5  12       19.52       41.57     32.11 o 
  -5  -5  12      683.42      770.17     64.60 o 
  -4  -5  12     1226.36     1452.29    109.20 o 
  -3  -5  12       57.11      103.05     21.15 o 
  -2  -5  12        2.24       -3.08     13.84 o 
  -1  -5  12      583.97      670.97     56.91 o 
   0  -5  12      167.27      232.63     28.84 o 
   1  -5  12      374.67      468.71     44.60 o 
   2  -5  12       11.87       71.13     22.69 o 
   3  -5  12      122.73      136.12     27.30 o 
   4  -5  12       25.52       60.37     24.61 o 
   5  -5  12      116.18       26.53     24.99 o 
  -8  -4  12      239.80      166.37     39.03 o 
  -7  -4  12      181.34      220.17     39.80 o 
  -6  -4  12      590.62      677.88    104.78 o 
  -5  -4  12       89.17       59.82     17.23 o 
  -4  -4  12       23.36       -8.80     22.30 o 
  -3  -4  12        3.21       10.38     13.07 o 
  -2  -4  12       95.47      205.71     23.84 o 
  -1  -4  12      113.56      203.79     26.15 o 
   0  -4  12       92.89      108.43     21.15 o 
   1  -4  12      581.23      732.10     62.29 o 
   2  -4  12       64.06       17.69     17.69 o 
   3  -4  12       58.95       76.52     24.61 o 
   4  -4  12       33.21       35.37     24.22 o 
   5  -4  12        1.13      -28.45     21.92 o 
  -9  -3  12      278.56      160.72    120.74 o 
  -8  -3  12      255.99      284.15    125.35 o 
  -7  -3  12       17.08       75.63     22.88 o 
  -6  -3  12       84.58       61.81     16.86 o 
  -5  -3  12       35.78      103.25     18.58 o 
  -4  -3  12       47.76       15.82     44.41 o 
  -3  -3  12      146.82      142.99     33.84 o 
  -2  -3  12      158.66      214.25     23.96 o 
  -1  -3  12      199.16      286.84     30.76 o 
   0  -3  12     1064.76     1363.46    103.05 o 
   1  -3  12      526.98      567.92     51.14 o 
   2  -3  12        2.97      -25.95     17.30 o 
   3  -3  12      189.07      146.88     27.68 o 
   4  -3  12        0.89        9.23     21.92 o 
   5  -3  12        0.50      -13.46     20.76 o 
  -9  -2  12       82.97       86.51    116.51 o 
  -8  -2  12       38.83       14.23     96.13 o 
  -7  -2  12      183.68       77.67     88.44 o 
  -6  -2  12       13.87       -3.14     14.33 o 
  -5  -2  12       13.07        9.58     19.80 o 
  -4  -2  12     1717.63     1793.19    114.76 o 
  -3  -2  12     1095.62     1066.81     72.49 o 
  -2  -2  12       17.83      -18.52     12.50 o 
  -1  -2  12        4.05       21.93     14.49 o 
   0  -2  12      194.14      144.96     22.69 o 
   1  -2  12        4.85      -24.22     16.15 o 
   2  -2  12      141.12      144.19     25.76 o 
   3  -2  12        9.17      -27.68     18.84 o 
   4  -2  12       87.13       81.90     24.22 o 
   5  -2  12      199.49      172.26     29.99 o 
 -10  -1  12       46.15       99.59    127.66 o 
  -9  -1  12       16.59       53.45    107.28 o 
  -8  -1  12       89.79      213.40    114.97 o 
  -7  -1  12      840.47      978.57    154.57 o 
  -6  -1  12       31.87       -9.23     76.90 o 
  -5  -1  12       10.51        2.64     14.61 o 
  -4  -1  12      337.23      488.32    116.89 o 
  -3  -1  12       58.47       75.70     15.34 o 
  -2  -1  12       73.82      103.73     17.52 o 
  -1  -1  12       84.41      100.45     32.49 o 
   0  -1  12       25.68       39.76     27.49 o 
   1  -1  12      526.51      488.78     41.76 o 
   2  -1  12      593.34      565.61     50.37 o 
   3  -1  12       23.63      -26.53     20.76 o 
   4  -1  12        0.59       -7.31     22.69 o 
   5  -1  12       31.65      -29.22     23.07 o 
 -10   0  12       12.03       -5.38    118.43 o 
  -9   0  12      159.20      158.03    121.50 o 
  -8   0  12      716.72      682.89    143.04 o 
  -7   0  12      196.20      188.02     94.20 o 
  -6   0  12       13.85       54.22     72.67 o 
  -5   0  12      308.86      408.73     91.90 o 
  -4   0  12      170.43      199.02     36.72 o 
  -3   0  12       51.76       35.15     20.57 o 
  -2   0  12        4.26        4.80     23.65 o 
  -1   0  12      298.08      401.73     34.72 o 
   0   0  12       35.65       70.12     31.34 o 
   1   0  12      152.02      141.55     22.62 o 
   2   0  12      421.96      381.83     36.47 o 
   3   0  12       11.80       -1.54     20.38 o 
   4   0  12      113.50      182.26     30.38 o 
   5   0  12      136.84      212.63     31.15 o 
 -10   1  12       49.11      153.80    136.88 o 
  -9   1  12      224.56      318.37    134.58 o 
  -8   1  12     1484.61     1222.35    216.48 o 
  -7   1  12      832.69      985.88    159.57 o 
  -6   1  12        7.38       72.29     76.90 o 
  -5   1  12      194.51      175.34     94.20 o 
  -4   1  12      196.62      248.01     91.13 o 
  -3   1  12      593.38      669.43    114.20 o 
  -2   1  12      642.60      593.38     54.79 o 
  -1   1  12        8.54       19.04     24.22 o 
   0   1  12       18.91      -16.37     15.19 o 
   1   1  12      937.52      993.19    162.07 o 
   2   1  12        3.15       32.62     20.84 o 
   3   1  12       33.09      -16.20     24.99 o 
   4   1  12       26.00      -29.51     41.14 o 
 -10   2  12        0.76       26.92    116.89 o 
  -9   2  12       89.11      185.33    112.28 o 
  -8   2  12      425.63      357.21    121.89 o 
  -7   2  12       99.83      141.50     88.82 o 
  -6   2  12      102.31      115.35     82.67 o 
  -5   2  12      236.15      155.73     92.67 o 
  -4   2  12      281.53      317.60     91.90 o 
  -3   2  12      150.08      207.25     77.67 o 
  -2   2  12     4270.23     4493.74    532.93 o 
  -1   2  12       40.98       34.15     16.52 o 
   0   2  12      198.75      242.40     27.47 o 
   1   2  12      447.90      473.88     41.20 o 
   2   2  12      645.50      597.45     84.01 o 
   3   2  12       73.56       22.19     23.84 o 
   4   2  12       15.20       17.98     23.94 o 
 -10   3  12       40.42       85.75    114.97 o 
  -9   3  12      259.92      292.23    116.89 o 
  -8   3  12      319.99      383.74    109.20 o 
  -7   3  12      704.49      897.44    178.80 o 
  -6   3  12      175.48      208.40     99.59 o 
  -5   3  12      225.06      294.92     89.21 o 
  -4   3  12      304.44      353.36    114.20 o 
  -3   3  12       40.53      -20.38     70.75 o 
  -2   3  12      126.35      148.80     61.91 o 
  -1   3  12      236.34      261.85     88.44 o 
   0   3  12      111.61      124.20     83.44 o 
   1   3  12      237.00      208.06     53.25 o 
   2   3  12      161.60      132.32     61.33 o 
   3   3  12       28.29        6.07     27.68 o 
   4   3  12        2.56        3.31     25.95 o 
 -10   4  12       10.86       -3.08    101.89 o 
  -9   4  12       55.65      101.13    103.05 o 
  -8   4  12      489.98      556.00    139.19 o 
  -7   4  12       22.21       65.52     73.44 o 
  -6   4  12      985.72      911.67    163.03 o 
  -5   4  12       64.24        2.31     79.98 o 
  -4   4  12      379.66      522.93    134.96 o 
  -3   4  12     1763.85     2268.21    274.15 o 
  -2   4  12        0.05      -12.30     76.52 o 
  -1   4  12       81.50       49.99     85.36 o 
   0   4  12        8.57      -30.76     86.51 o 
   1   4  12       46.23       66.14    104.59 o 
   2   4  12      367.62      417.02     63.83 o 
   3   4  12       36.11       79.26     75.36 o 
 -10   5  12        1.72      -39.97     85.91 o 
  -9   5  12        2.42        1.08     77.69 o 
  -8   5  12       71.20      125.73     83.86 o 
  -7   5  12      249.75      270.07     78.77 o 
  -6   5  12      318.08      388.23     88.81 o 
  -5   5  12        0.87      -86.33     58.18 o 
  -4   5  12      371.80      390.06     88.69 o 
  -3   5  12       60.77       96.90     67.29 o 
  -2   5  12      574.26      765.94    133.04 o 
  -1   5  12       19.52       23.45     87.28 o 
   0   5  12       23.04       23.07     92.28 o 
   1   5  12      382.16      386.81    122.66 o 
   2   5  12      308.08      322.22    130.35 o 
 -10   6  12       50.49        7.26     90.76 o 
  -9   6  12       69.34       16.60     81.42 o 
  -8   6  12      250.57      305.10     91.02 o 
  -7   6  12      417.26      253.69     90.16 o 
  -6   6  12        2.33      -10.70     67.91 o 
  -5   6  12      711.26      896.74    115.97 o 
  -4   6  12       26.89       62.29     85.75 o 
  -3   6  12       11.50      -21.15     82.28 o 
  -2   6  12      165.11      228.78    118.04 o 
  -1   6  12       29.10      -17.30     86.51 o 
   0   6  12        0.34      -14.61     95.36 o 
   1   6  12      448.82      635.59    149.57 o 
   2   6  12      188.69      218.40    123.43 o 
  -9   7  12      118.24       81.56     90.37 o 
  -8   7  12      209.29      113.10     96.63 o 
  -7   7  12       76.86       37.70     80.99 o 
  -6   7  12       47.76       32.31     75.55 o 
  -5   7  12       72.29      -23.07     90.36 o 
  -4   7  12       48.88       54.98     94.20 o 
  -3   7  12      153.54      167.26     98.05 o 
  -2   7  12      140.94      205.33    106.51 o 
  -1   7  12        1.95       62.29    106.51 o 
   0   7  12       39.41       -5.00    108.82 o 
   1   7  12      105.14       49.60    128.43 o 
  -9   8  12       12.75       -8.02     87.65 o 
  -8   8  12        7.46       -0.66     86.64 o 
  -7   8  12       76.82      -28.45    115.93 o 
  -6   8  12      100.06       88.99     90.26 o 
  -5   8  12      181.45      160.72     95.74 o 
  -4   8  12        2.90       20.76     91.90 o 
  -3   8  12      199.36      217.63    106.51 o 
  -2   8  12      227.64       94.97    102.28 o 
  -1   8  12       13.73       49.60    108.82 o 
  -7   9  12      133.03      100.62    104.39 o 
  -6   9  12      203.53      309.91    119.20 o 
  -5   9  12       39.79       90.36    108.82 o 
  -4   9  12      119.96      113.43    111.51 o 
  -3   9  12       53.62      143.42    117.27 o 
  -2   9  12       33.67       79.21    112.28 o 
  -2  -9  13       20.10       54.60     19.99 o 
  -1  -9  13       36.80        9.61     19.99 o 
   0  -9  13      242.87      251.47     34.22 o 
   1  -9  13        9.32       77.29     23.07 o 
  -4  -8  13      164.30      129.58     24.61 o 
  -3  -8  13        1.23      -11.15     16.92 o 
  -2  -8  13      114.83      179.18     25.76 o 
  -1  -8  13        3.73       15.38     17.69 o 
   0  -8  13        0.57       24.99     18.46 o 
   1  -8  13       14.41       73.06     21.15 o 
   2  -8  13      111.61       16.92     23.07 o 
  -5  -7  13      309.53      254.93     33.07 o 
  -4  -7  13        8.11       39.60     17.69 o 
  -3  -7  13       14.56       23.07     16.92 o 
  -2  -7  13      311.86      289.15     33.45 o 
  -1  -7  13       99.43       66.52     19.99 o 
   0  -7  13      189.53      243.39     33.84 o 
   1  -7  13      192.38       74.59     23.84 o 
   2  -7  13        0.48       -1.54     19.61 o 
   3  -7  13        0.05      -37.49     24.99 o 
  -6  -6  13       93.09      156.88     28.07 o 
  -5  -6  13      591.44      645.20     58.06 o 
  -4  -6  13       86.55       94.59     20.76 o 
  -3  -6  13      133.57       65.37     18.84 o 
  -2  -6  13       83.24       60.37     18.46 o 
  -1  -6  13        2.89       68.83     18.84 o 
   0  -6  13      127.28      105.36     24.22 o 
   1  -6  13      118.72      115.74     25.38 o 
   2  -6  13       86.43       57.29     24.22 o 
   3  -6  13      245.90      220.32     34.22 o 
   4  -6  13       67.88       88.82     28.84 o 
  -7  -5  13       95.55       94.80     29.80 o 
  -6  -5  13      355.97      339.14     38.07 o 
  -5  -5  13      178.82      161.88     26.53 o 
  -4  -5  13        3.13      -23.07     15.38 o 
  -3  -5  13      584.58      558.69     49.60 o 
  -2  -5  13      110.20       59.98     18.84 o 
  -1  -5  13        1.33       24.61     17.69 o 
   0  -5  13      245.51      267.23     32.68 o 
   1  -5  13      230.66      255.31     32.68 o 
   2  -5  13        0.96      -27.68     18.46 o 
   3  -5  13       68.82       11.54     24.61 o 
   4  -5  13       21.34       -5.77     24.99 o 
  -8  -4  13       40.98        1.54     99.59 o 
  -7  -4  13       94.56       99.16     22.07 o 
  -6  -4  13      777.24      686.49     54.99 o 
  -5  -4  13       43.37       23.38     35.37 o 
  -4  -4  13        0.70       10.00     15.00 o 
  -3  -4  13       26.08       31.15     15.38 o 
  -2  -4  13       26.88       34.99     16.92 o 
  -1  -4  13       63.90       62.67     18.46 o 
   0  -4  13      244.37      251.08     30.38 o 
   1  -4  13       76.85      103.82     23.84 o 
   2  -4  13      269.70      277.61     36.91 o 
   3  -4  13       86.07        0.38     21.92 o 
   4  -4  13        4.24      -17.30     24.61 o 
  -8  -3  13       56.21       74.21    111.51 o 
  -7  -3  13       33.09        0.77     89.21 o 
  -6  -3  13      131.48      134.21     19.86 o 
  -5  -3  13      293.87      307.74     31.20 o 
  -4  -3  13      175.74      186.30     23.28 o 
  -3  -3  13      368.66      389.89     36.91 o 
  -2  -3  13        7.02       36.53     16.53 o 
  -1  -3  13      287.96      231.86     29.61 o 
   0  -3  13      663.16      805.16     66.90 o 
   1  -3  13       59.33       22.69     21.15 o 
   2  -3  13       38.46       56.14     23.07 o 
   3  -3  13        7.42      -34.03     22.69 o 
   4  -3  13       28.59      -17.69     22.69 o 
  -9  -2  13       18.96       99.97    117.27 o 
  -8  -2  13       14.13       19.99     97.66 o 
  -7  -2  13       97.10       83.82     91.90 o 
  -6  -2  13       27.45       17.30     75.75 o 
  -5  -2  13      274.18      311.76     37.11 o 
  -4  -2  13      307.58      361.75     68.63 o 
  -3  -2  13      235.54      221.39     25.44 o 
  -2  -2  13        0.96      -19.78     13.18 o 
  -1  -2  13      350.03      362.59     36.91 o 
   0  -2  13      291.37      391.04     39.22 o 
   1  -2  13     1003.98     1080.08     85.75 o 
   2  -2  13      106.92      103.82     24.61 o 
   3  -2  13      108.59       64.98     24.22 o 
   4  -2  13        6.36       -5.77     22.69 o 
  -9  -1  13        1.20       23.07    117.27 o 
  -8  -1  13      145.29      154.19    116.89 o 
  -7  -1  13      170.91      111.89    102.28 o 
  -6  -1  13      297.01      484.48    113.81 o 
  -5  -1  13      587.83      638.67    146.88 o 
  -4  -1  13        2.63      -18.08     19.99 o 
  -3  -1  13      244.25      271.15     27.17 o 
  -2  -1  13      976.23     1028.41     71.09 o 
  -1  -1  13       38.94       21.83     19.03 o 
   0  -1  13        1.86      -37.49     24.99 o 
   1  -1  13       34.49       18.84     18.07 o 
   2  -1  13       33.49       86.51     23.07 o 
   3  -1  13       20.96       18.46     22.30 o 
   4  -1  13       32.80       39.99     24.22 o 
 -10   0  13        1.74       14.61    124.20 o 
  -9   0  13       40.87        2.69    108.82 o 
  -8   0  13      370.13      372.97    121.50 o 
  -7   0  13      114.77       44.22     91.13 o 
  -6   0  13       53.84      120.74     80.36 o 
  -5   0  13     1666.79     1515.73    248.01 o 
  -4   0  13      133.58      172.64     86.13 o 
  -3   0  13        1.21       26.48     24.42 o 
  -2   0  13       40.68       33.92     32.68 o 
  -1   0  13      144.08      148.10     22.48 o 
   0   0  13      775.01      630.62     50.21 o 
   1   0  13      270.31      271.01     31.25 o 
   2   0  13       23.82      113.05     24.99 o 
   3   0  13      118.50       74.98     23.84 o 
   4   0  13       40.88       74.98     27.30 o 
 -10   1  13       33.04      136.88    134.19 o 
  -9   1  13       99.24      162.26    124.97 o 
  -8   1  13       37.72       52.68     91.13 o 
  -7   1  13      138.83      197.64     93.44 o 
  -6   1  13      384.41      310.68     99.59 o 
  -5   1  13      315.64      421.42    128.43 o 
  -4   1  13        0.73      -18.07     74.21 o 
  -3   1  13      726.88      756.71    146.88 o 
  -2   1  13      156.73      132.27     80.75 o 
  -1   1  13        7.51        1.34     15.38 o 
   0   1  13      389.19      392.13     35.12 o 
   1   1  13      582.97      515.41     45.52 o 
   2   1  13       68.80       29.87     19.59 o 
   3   1  13      130.16      176.49     30.38 o 
   4   1  13       20.87       17.69     25.38 o 
 -10   2  13       75.36      -23.45    115.35 o 
  -9   2  13      667.47      812.46    157.65 o 
  -8   2  13       13.27       18.07     84.59 o 
  -7   2  13      310.80      401.04    108.82 o 
  -6   2  13     1231.26     1269.64    186.87 o 
  -5   2  13        5.07       -3.46     76.90 o 
  -4   2  13      308.83      216.86     95.36 o 
  -3   2  13       28.23       38.84     81.13 o 
  -2   2  13       10.18       25.76     64.98 o 
  -1   2  13      272.39      225.32     94.97 o 
   0   2  13      437.40      322.59     59.98 o 
   1   2  13       47.78       42.49     29.41 o 
   2   2  13       89.88       91.19     24.67 o 
   3   2  13        3.20      -14.03     22.17 o 
 -10   3  13      106.51      129.96    119.97 o 
  -9   3  13        1.49        6.54    100.36 o 
  -8   3  13       54.04       23.84    101.13 o 
  -7   3  13        5.11       81.90     97.28 o 
  -6   3  13      231.06      309.14    104.59 o 
  -5   3  13       80.46        8.46     90.74 o 
  -4   3  13      866.72      829.38    167.26 o 
  -3   3  13      196.56      345.29    101.13 o 
  -2   3  13       79.45       14.61     86.13 o 
  -1   3  13      166.68      327.60    111.12 o 
   0   3  13        1.67      -62.67     81.13 o 
   1   3  13       10.11       46.14     96.13 o 
   2   3  13        7.93      -42.97     28.65 o 
   3   3  13        0.57      122.67     85.55 o 
 -10   4  13       55.62       23.45    110.74 o 
  -9   4  13      122.76       43.45    112.66 o 
  -8   4  13      281.67      264.93    116.89 o 
  -7   4  13      123.82       90.36     95.74 o 
  -6   4  13      467.40      381.05    114.97 o 
  -5   4  13     1115.28     1231.58    199.18 o 
  -4   4  13       59.05      203.40    103.82 o 
  -3   4  13       38.77        8.84     82.28 o 
  -2   4  13        8.84      -95.36     77.67 o 
  -1   4  13        1.81       11.15     81.13 o 
   0   4  13       16.16      -27.30     89.59 o 
   1   4  13      530.32      418.73    135.73 o 
   2   4  13      326.63      330.68    133.42 o 
  -9   5  13        3.99       64.60    103.43 o 
  -8   5  13      376.08      381.35     99.79 o 
  -7   5  13       96.88       75.58     84.53 o 
  -6   5  13        0.19       59.98     94.97 o 
  -5   5  13      397.63      429.50    123.04 o 
  -4   5  13       43.24      176.10    105.36 o 
  -3   5  13      134.23      234.93     99.97 o 
  -2   5  13      245.11      216.48    111.89 o 
  -1   5  13        5.11      -71.52     87.28 o 
   0   5  13       29.81       69.21    104.20 o 
   1   5  13      140.85      144.57    112.66 o 
  -9   6  13       80.22       81.14     91.27 o 
  -8   6  13      477.34      460.86    102.73 o 
  -7   6  13      108.76       61.44     85.34 o 
  -6   6  13       76.65      173.43    104.39 o 
  -5   6  13      320.63      308.76    113.43 o 
  -4   6  13      346.91      439.88    131.89 o 
  -3   6  13       22.72       20.76     90.36 o 
  -2   6  13      110.01      139.96    105.36 o 
  -1   6  13      115.34       56.14    107.28 o 
   0   6  13       66.74      -33.07    105.36 o 
  -8   7  13       12.93      -49.83     83.91 o 
  -7   7  13        0.26     -101.30     75.24 o 
  -6   7  13       60.27       12.97     81.28 o 
  -5   7  13       31.79       13.84     97.28 o 
  -4   7  13      214.39      339.90    122.27 o 
  -3   7  13      330.09      468.33    152.65 o 
  -2   7  13      203.01      338.37    117.27 o 
  -1   7  13       26.57       15.38    110.74 o 
  -7   8  13       11.21      -67.16     82.50 o 
  -6   8  13       25.20        1.15     99.59 o 
  -5   8  13        3.35      109.20    112.28 o 
  -4   8  13        5.22      -27.30    100.36 o 
  -3   8  13      371.03      421.81    123.43 o 
  -2   8  13        5.55      -16.92     99.97 o 
  -2  -8  14        7.22       17.30     18.84 o 
  -1  -8  14      195.31      168.41     28.45 o 
   0  -8  14       12.43        9.23     20.38 o 
  -4  -7  14        1.53       34.99     20.38 o 
  -3  -7  14       94.55       49.22     19.99 o 
  -2  -7  14      156.54      150.34     27.68 o 
  -1  -7  14      124.28      100.36     24.61 o 
   0  -7  14        0.33       33.07     19.61 o 
   1  -7  14        2.81      -21.53     20.38 o 
   2  -7  14       42.98        1.54     21.53 o 
  -6  -6  14      205.42      197.25     29.61 o 
  -5  -6  14       51.20      108.82     23.84 o 
  -4  -6  14        0.06      -16.92     17.30 o 
  -3  -6  14        1.97       34.22     17.69 o 
  -2  -6  14      470.22      494.09     47.29 o 
  -1  -6  14       13.02       33.84     19.61 o 
   0  -6  14      170.01      159.96     27.68 o 
   1  -6  14        0.84      -19.23     20.38 o 
   2  -6  14      168.81      238.01     34.99 o 
  -6  -5  14      715.43      819.00     69.21 o 
  -5  -5  14        4.12      -21.92     14.61 o 
  -4  -5  14      155.53      161.88     25.38 o 
  -3  -5  14      270.76      256.85     31.53 o 
  -2  -5  14        1.86      -20.38     17.69 o 
  -1  -5  14       37.65       53.06     20.38 o 
   0  -5  14        1.47      -26.53     18.46 o 
   1  -5  14      112.44      125.73     26.15 o 
   2  -5  14       54.91       73.83     25.38 o 
   3  -5  14       98.43       78.06     28.45 o 
  -7  -4  14      150.24      225.91     86.51 o 
  -6  -4  14      222.82      252.62     30.76 o 
  -5  -4  14      108.91       78.82     19.23 o 
  -4  -4  14       65.23      109.58     19.99 o 
  -3  -4  14      132.31      186.87     25.76 o 
  -2  -4  14      322.45      285.69     33.45 o 
  -1  -4  14      223.81      291.07     34.22 o 
   0  -4  14      156.05      105.74     24.61 o 
   1  -4  14       11.01      -19.99     20.76 o 
   2  -4  14       68.90       42.30     26.15 o 
   3  -4  14       82.33      126.50     28.84 o 
  -8  -3  14        9.63      -33.45     98.05 o 
  -7  -3  14       16.87       85.36     99.20 o 
  -6  -3  14       19.92       20.76     82.28 o 
  -5  -3  14      538.45      558.08     45.73 o 
  -4  -3  14       33.57       65.37     19.23 o 
  -3  -3  14      175.72      198.79     26.53 o 
  -2  -3  14       38.16       50.76     21.53 o 
  -1  -3  14      191.43      189.56     27.68 o 
   0  -3  14      117.73      108.43     23.84 o 
   1  -3  14       34.21       70.75     24.61 o 
   2  -3  14        1.50      -31.15     20.76 o 
   3  -3  14       28.50       -8.07     22.69 o 
  -8  -2  14        5.30       49.60    110.74 o 
  -7  -2  14      327.49      178.03    116.51 o 
  -6  -2  14      168.91       50.37     79.21 o 
  -5  -2  14      516.17      689.42    148.42 o 
  -4  -2  14      228.25      184.44     62.29 o 
  -3  -2  14      845.18     1000.69     69.84 o 
  -2  -2  14       75.68       42.30     18.07 o 
  -1  -2  14      145.83      178.41     28.07 o 
   0  -2  14        3.89      -27.11     18.07 o 
   1  -2  14      144.43      167.65     28.84 o 
   2  -2  14       21.90       36.53     23.45 o 
   3  -2  14      145.56       97.66     28.07 o 
  -9  -1  14        0.79       11.54    115.35 o 
  -8  -1  14       74.72       56.52     95.74 o 
  -7  -1  14      188.92      214.94     94.59 o 
  -6  -1  14     1471.46     1356.93    224.17 o 
  -5  -1  14      736.00      595.60    120.74 o 
  -4  -1  14      513.67      471.02    126.12 o 
  -3  -1  14      193.73      233.56     27.81 o 
  -2  -1  14        1.42       17.49     17.16 o 
  -1  -1  14       16.18      -25.95     17.30 o 
   0  -1  14      424.32      421.04     42.68 o 
   1  -1  14        0.85      -29.41     19.61 o 
   2  -1  14       11.71      -16.53     22.30 o 
   3  -1  14      174.00      -30.76     21.53 o 
  -9   0  14      242.52      240.70    124.20 o 
  -8   0  14       17.13       16.92     94.20 o 
  -7   0  14       11.67       26.92     92.28 o 
  -6   0  14      282.13      301.84    108.05 o 
  -5   0  14      367.83      322.99    104.59 o 
  -4   0  14       59.58       63.83     83.82 o 
  -3   0  14       66.58       76.13     78.44 o 
  -2   0  14      289.86      372.59    102.28 o 
  -1   0  14       28.43       28.58     17.19 o 
   0   0  14      500.12      402.70     38.38 o 
   1   0  14      233.25      228.40     30.76 o 
   2   0  14       59.13        7.69     23.07 o 
   3   0  14       12.69       -9.61     23.07 o 
  -9   1  14      121.94       79.21    109.97 o 
  -8   1  14      365.33      386.05    116.89 o 
  -7   1  14      216.51      224.17    101.51 o 
  -6   1  14     1297.14     1491.12    203.02 o 
  -5   1  14      165.94      113.81     96.51 o 
  -4   1  14      162.34      120.74     93.82 o 
  -3   1  14       52.15      -15.38     73.83 o 
  -2   1  14        5.20       18.07     74.21 o 
  -1   1  14       11.60       41.14     76.90 o 
   0   1  14      878.52     1040.84    134.77 o 
   1   1  14        0.02        9.95     21.72 o 
   2   1  14       24.39      102.28     26.92 o 
  -9   2  14      180.01       91.13    116.12 o 
  -8   2  14       70.83       77.29    109.58 o 
  -7   2  14        5.12       60.37    104.97 o 
  -6   2  14        7.99       96.51    103.43 o 
  -5   2  14       38.67       12.69     88.05 o 
  -4   2  14      177.39      223.40    107.28 o 
  -3   2  14      293.08      296.84    110.35 o 
  -2   2  14       49.19       39.22     83.05 o 
  -1   2  14      653.84      526.78    114.20 o 
   0   2  14       50.78      111.12     89.21 o 
   1   2  14        7.11       55.75    104.97 o 
   2   2  14       42.26       94.79     39.99 o 
  -9   3  14        9.60       23.45    114.20 o 
  -8   3  14       38.61       35.37    104.20 o 
  -7   3  14      126.71      172.26    102.28 o 
  -6   3  14        0.09       97.66    103.82 o 
  -5   3  14      819.43     1130.07    175.72 o 
  -4   3  14      716.74      999.34    163.80 o 
  -3   3  14       62.90       89.97     94.20 o 
  -2   3  14       70.31       25.38     93.05 o 
  -1   3  14       81.20       23.84     93.05 o 
   0   3  14       56.16       35.37     91.13 o 
   1   3  14       46.26        3.46     96.51 o 
   2   3  14       61.33       60.75    113.81 o 
  -9   4  14       41.35      -21.92    110.35 o 
  -8   4  14       52.29      123.81    111.51 o 
  -7   4  14        3.14       91.13    108.82 o 
  -6   4  14       10.61      -71.90     88.05 o 
  -5   4  14      322.96      280.69    103.43 o 
  -4   4  14        1.65      -75.36     87.28 o 
  -3   4  14        7.41      -11.15     83.82 o 
  -2   4  14        4.44       43.45     89.97 o 
  -1   4  14       25.33       48.45     94.97 o 
   0   4  14       21.26       63.06     99.59 o 
   1   4  14      146.23       88.82    114.20 o 
  -9   5  14       55.80      163.42    116.12 o 
  -8   5  14       17.83        1.54    103.43 o 
  -7   5  14       49.76      -34.22    104.20 o 
  -6   5  14      157.43      151.11    115.35 o 
  -5   5  14      639.62      580.99    143.42 o 
  -4   5  14      124.45      102.66    113.43 o 
  -3   5  14      309.17      461.41    148.04 o 
  -2   5  14       76.95        4.23    103.05 o 
  -1   5  14       23.18       64.60    105.74 o 
   0   5  14      205.00      204.94    127.66 o 
  -8   6  14      160.51       98.30     92.98 o 
  -7   6  14        7.45       37.68    109.58 o 
  -6   6  14      122.11      120.74    118.81 o 
  -5   6  14        0.79      -14.61    101.13 o 
  -4   6  14       44.14       73.06    109.20 o 
  -3   6  14      124.10      128.81     98.05 o 
  -2   6  14       45.76       65.75    106.89 o 
  -1   6  14       52.59       19.99    113.43 o 
  -7   7  14       28.72       30.89     89.67 o 
  -6   7  14        1.35      -24.22    104.20 o 
  -5   7  14       31.53       55.75     95.74 o 
  -4   7  14      110.04      103.82    116.89 o 
  -3   7  14      123.89      180.72    125.73 o 
  -4  -6  15      113.10      171.87     27.30 o 
  -3  -6  15       42.86       44.22     20.76 o 
  -2  -6  15       39.10       13.84     22.30 o 
  -1  -6  15      117.46      136.88     27.68 o 
   0  -6  15       13.61      -29.41     19.61 o 
  -5  -5  15        7.33        6.54     19.61 o 
  -4  -5  15      283.57      297.99     34.61 o 
  -3  -5  15      170.56      155.73     26.92 o 
  -2  -5  15        0.56      -27.68     18.46 o 
  -1  -5  15       95.42      114.97     25.38 o 
   0  -5  15       10.34      -31.72     21.15 o 
   1  -5  15        0.54       24.61     23.45 o 
  -5  -4  15       56.72       48.83     19.61 o 
  -4  -4  15       12.83      -24.22     16.15 o 
  -3  -4  15      281.23      246.47     30.38 o 
  -2  -4  15        5.87       -6.15     18.46 o 
  -1  -4  15      381.18      392.20     41.53 o 
   0  -4  15      149.39      144.19     29.99 o 
   1  -4  15        1.80      -30.57     20.38 o 
   2  -4  15      153.14      -12.69     24.22 o 
  -7  -3  15       63.50       22.30     93.82 o 
  -6  -3  15        8.37       18.46     89.59 o 
  -4  -3  15        8.37       29.22     19.23 o 
  -3  -3  15        4.08      -13.84     17.69 o 
  -2  -3  15      226.37      218.78     30.76 o 
  -1  -3  15      105.41       27.30     19.99 o 
   0  -3  15       10.97      -28.84     19.23 o 
   1  -3  15       72.71       77.67     26.15 o 
   2  -3  15        3.39      -26.92     23.07 o 
  -7  -2  15       39.92       55.37     96.51 o 
  -6  -2  15      120.43      102.66     91.13 o 
  -5  -2  15      117.05       18.84     89.59 o 
  -3  -2  15       38.15       -2.69     17.69 o 
  -2  -2  15      379.19      459.10     44.99 o 
  -1  -2  15      109.96       98.43     24.61 o 
   0  -2  15       29.51        8.07     23.07 o 
   1  -2  15       44.71       68.44     25.76 o 
   2  -2  15       54.38       59.60     26.15 o 
  -8  -1  15        2.21      -74.21    100.36 o 
  -7  -1  15       26.49       39.99    101.13 o 
  -6  -1  15      484.97      578.68    141.50 o 
  -5  -1  15       71.89       63.06     90.74 o 
  -4  -1  15       55.92        3.08     84.98 o 
  -3  -1  15      333.14      348.75    118.04 o 
  -2  -1  15      107.29      168.41     27.30 o 
  -1  -1  15      164.35       94.20     24.99 o 
   0  -1  15       80.18      126.89     26.92 o 
   1  -1  15       23.95       26.92     24.99 o 
   2  -1  15       17.13      -15.00     23.45 o 
  -8   0  15       34.31       69.60    108.05 o 
  -7   0  15       55.45       30.38     91.13 o 
  -6   0  15      160.44      199.56    114.97 o 
  -5   0  15        2.04      -22.69     83.44 o 
  -4   0  15      622.59      651.74    130.35 o 
  -3   0  15       67.24       84.59     86.90 o 
  -2   0  15        5.25        6.15     69.60 o 
  -1   0  15       30.91       35.37     88.05 o 
   0   0  15      169.27      127.66     26.92 o 
   1   0  15        5.28       12.69     23.45 o 
   2   0  15       64.73      -21.53     23.07 o 
  -8   1  15        0.51      -17.69    100.74 o 
  -7   1  15      214.97      312.60    114.97 o 
  -6   1  15       27.99       74.59     94.59 o 
  -5   1  15        0.42      -24.61     88.05 o 
  -4   1  15      447.63      321.45    120.35 o 
  -3   1  15        3.55       59.60     87.28 o 
  -2   1  15        2.07      -37.30     83.44 o 
  -1   1  15       42.72       45.76     86.13 o 
   0   1  15       25.79       10.77     91.13 o 
  -8   2  15        1.39       76.13    113.81 o 
  -7   2  15       14.51      -66.14     93.82 o 
  -6   2  15       47.84       73.44    104.97 o 
  -5   2  15      105.33       42.68     96.90 o 
  -4   2  15      641.30      584.45    140.73 o 
  -3   2  15       15.32       55.75     94.59 o 
  -2   2  15       34.21       51.91     94.59 o 
  -1   2  15      220.94      158.42    109.97 o 
   0   2  15       11.52       53.06     98.05 o 
   1   2  15       14.25       11.92    102.28 o 
  -8   3  15       54.92      148.04    116.51 o 
  -7   3  15        6.70       73.06    113.05 o 
  -6   3  15      214.93      236.86    112.66 o 
  -5   3  15      340.52      314.53    139.58 o 
  -4   3  15      315.92      308.76    111.89 o 
  -3   3  15      379.42      479.48    107.66 o 
  -2   3  15        1.20       -6.54     87.67 o 
  -1   3  15        6.06       -4.61     94.59 o 
   0   3  15      100.99      115.35    110.35 o 
  -8   4  15       63.04        8.84    122.27 o 
  -7   4  15       41.90       35.37    117.27 o 
  -6   4  15      203.18      240.32    114.20 o 
  -5   4  15      370.11      457.56    129.19 o 
  -4   4  15       45.00      124.58    111.12 o 
  -3   4  15        6.06       13.07     98.82 o 
  -2   4  15       98.27      107.66     99.59 o 
  -1   4  15       18.60        5.38    101.13 o 
  -7   5  15        0.35      -40.37    104.97 o 
  -6   5  15       22.94       19.23    105.74 o 
  -5   5  15      217.08      198.41    120.35 o 
  -4   5  15       48.98       68.44     86.51 o 
  -3   5  15       86.12      224.17    122.66 o 
  -2   5  15       96.93      164.18    113.05 o 
  -6   6  15       17.92      -53.06     99.20 o 
  -5   6  15      203.78      289.15    143.04 o 
  -4   6  15      176.94      250.70    128.81 o 
  -3   6  15       22.33       34.99    112.28 o 
  -3  -5  16       56.93       91.90     24.22 o 
  -2  -5  16      271.69      198.41     31.15 o 
  -4  -4  16       42.82       85.75     24.61 o 
  -3  -4  16       57.11       57.68     22.30 o 
  -2  -4  16      106.60       96.90     26.15 o 
  -1  -4  16        9.18      -16.92     22.30 o 
   0  -4  16       11.94       14.61     24.61 o 
  -3  -3  16      164.11      211.48     31.15 o 
  -2  -3  16      117.28       48.06     23.84 o 
  -1  -3  16        1.47       39.60     24.99 o 
   0  -3  16       10.58       15.76     26.15 o 
  -6  -2  16       67.22      118.81    108.05 o 
  -2  -2  16       99.55       20.76     23.84 o 
  -1  -2  16       13.07      -34.03     22.69 o 
   0  -2  16        3.06       33.84     24.99 o 
  -7  -1  16      106.12       58.83    107.66 o 
  -6  -1  16      307.03      276.46    128.04 o 
  -5  -1  16        7.74        1.54     91.51 o 
  -4  -1  16      245.70      272.62    112.28 o 
   0  -1  16       16.15       15.00     25.76 o 
  -7   0  16      152.88       70.36    109.58 o 
  -6   0  16       73.93       58.83    108.05 o 
  -5   0  16        0.46      -40.37     89.21 o 
  -4   0  16      257.54      202.64    102.28 o 
  -3   0  16       16.92       28.84     88.82 o 
  -7   1  16       59.24       73.44     99.59 o 
  -6   1  16       66.71       15.76     96.90 o 
  -5   1  16        4.26       -6.92     98.82 o 
  -4   1  16       17.48        0.00     87.67 o 
  -3   1  16       83.38      102.28     96.51 o 
  -2   1  16      308.75      338.37    115.74 o 
  -1   1  16      136.48       78.06     93.82 o 
  -7   2  16       17.76      -40.76    106.12 o 
  -6   2  16       92.80       56.91    113.43 o 
  -5   2  16      323.58      323.76    136.88 o 
  -4   2  16       72.14       99.59    107.66 o 
  -3   2  16       56.11       39.22     78.06 o 
  -2   2  16      149.15       76.13     99.20 o 
  -1   2  16       62.94      104.59    109.97 o 
  -7   3  16        0.79        1.92    115.74 o 
  -6   3  16      121.65      161.49    127.27 o 
  -5   3  16       71.95      115.74    111.89 o 
  -4   3  16        1.39       -4.23     96.51 o 
  -3   3  16      192.51      203.40    116.12 o 
  -2   3  16        2.17       10.38    105.74 o 
  -6   4  16      233.28      353.75    129.19 o 
  -5   4  16        5.78       -0.38    102.28 o 
  -4   4  16       34.55       82.67     94.59 o 
  -3   4  16       12.39       37.68    113.05 o 
  -4   0  17       10.82      -13.07     95.36 o 
  -4   1  17       20.82      -59.98     97.66 o 
                                                 
